# Supplementary material for: Copper Selenides via Anion Exchange versus Direct Growth – The Role of Diorganyl Diselenides
Source: Inorg Chem. 2025 Nov 14;64(47):23294–304. doi: 10.1021/acs.inorgchem.5c04328 (PMC12710604; doi:10.1021/acs.inorgchem.5c04328)
Supplement: Supplementary file 2 [file ic5c04328_si_002.txt]

BzSeSeBz
1500
Frame 0: Geometry 1, Energy: -259.69489 Ha
C 6.435124926993413 -0.2272618671231029 -8.955685403483162
C 6.892748699800503 -0.8217758562775982 -10.17164455879747
C 6.089009710171204 -0.8080616303147026 -11.35114216994903
C 4.850136592449782 -0.1420457517642322 -11.36145494278961
C 4.393642594189044 0.489486135449257 -10.17376112153379
C 5.180656966113878 0.4532148412000404 -9.010252842084657
H 7.829197096084598 -1.372237500952881 -10.22993969124388
H 6.491107255233534 -1.205063047248796 13.92481711199688
H 4.229481060547653 0.004717949982877626 13.92097932188165
H 3.487760890818819 1.085438347999658 -10.18621568050912
H 4.831863262191841 0.9736996113020395 -8.10765749802526
C 7.267143431704205 -0.2766573747807647 -7.635618522265745
Se 8.942438211781981 -1.468387625293429 -7.77050620854123
Se 10.53886168095186 -0.5095907058711351 -6.3001674669954
C 9.529758640269257 0.520738496605076 -4.908798578078065
C 10.2287175504489 1.776529338609836 -4.281425748584475
C 9.45699809780171 2.75260897467273 -3.598712084114408
C 10.03397422930643 3.879018819463756 -2.975596739601308
C -12.96568877339983 4.072953985515316 -3.157873254070939
C -12.14242476910576 3.111020337395374 -3.789006463191793
C -12.76679572751344 1.961230700880296 -4.334724416488031
H 8.343799420560805 2.610747383499842 -3.511785200409018
H 9.395639566017485 4.614136325761973 -2.489506965517416
H -12.5039221456698 5.004736662725869 -2.809725246819661
H -11.06467313803526 3.239222829020502 -3.802997812338595
H -12.17774939041121 1.18316694708242 -4.873894410639785
H 6.657073358853372 -0.6665102824457881 -6.827687826882792
H 7.5548101800172 0.7251617100354218 -7.302540241552232
H 9.200545983123314 -0.1818059953102316 -4.109925016212685
H 8.590320168116149 0.8764536009633953 -5.419749483409349
C -3.190411744432684 -0.06938433085604143 9.451690293805953
C -3.137233697139826 -0.2994168563333339 10.8550623191186
C -4.148224136305063 -1.023940943966275 11.51304105917257
C -5.330498080942141 -1.353405327720412 10.80202924591128
C -5.493891216382036 -0.9806674680269223 9.442774947841048
C -4.389668120214593 -0.4223489317711967 8.772439874984183
H -2.219475480372878 0.007305189394940326 11.43112776734395
H -4.075441498789853 -1.264025330574558 12.58500040135821
H -6.166658152144151 -1.868703744388969 11.29719262560066
H -6.440957589593938 -1.254456737333727 8.900806610376014
H -4.455857170028656 -0.2388635406763915 7.672434511547955
C -2.022558668578378 0.6596305090688416 8.753531613338364
Se -2.081829963118598 0.523021931760816 6.691892584494973
Se -0.1497146588338076 1.533198562862011 5.862825292242523
C 0.04218323127457926 1.031527717722841 3.92792770067567
C -0.9268869157304195 1.930503352484654 3.099807869416707
C -1.248895557653943 1.55135345868499 1.768250497606149
C -1.928584674831702 2.444079445079451 0.9716244464872873
C -2.376274909306255 3.698920197142678 1.501229992674877
C -2.036725757392357 4.108391855322012 2.807452397009099
C -1.326738549584878 3.2164196439252 3.620504360940726
H -1.015122878323276 0.53132680242282 1.384947627286812
H -2.185696893604881 2.059073825617902 -0.01586689020893436
H -3.003627227759591 4.331950418948381 0.8366808375546765
H -2.32701339335977 5.131375614655289 3.142419356988046
H -1.027394101647076 3.474540052585243 4.673330655845027
H -1.027801958360536 0.2335432042490616 8.99560648207631
H -1.953189152125623 1.710616968368037 9.052656235454874
H -0.1132673107034765 -0.06107994329202181 3.75957854995075
H 1.098153267541716 1.30157900209671 3.751260013794724
C -0.04459094956550603 -0.9656655088549435 -4.997447806327802
C -1.359833072762703 -1.402844856399477 -5.365622985037899
C -2.324675362730905 -0.453804202107538 -5.73525839067198
C -1.98043811553907 0.9292541950204385 -5.839138781228155
C -0.7006905635613845 1.351711765040303 -5.407849110734105
C 0.2462230481024206 0.4141779784753533 -4.999415797966528
H -1.617498919138329 -2.488581692856135 -5.280500879889423
H -3.344242805328563 -0.7979266969716851 -6.053886115267879
H -2.746132680133416 1.657477724613102 -6.118582583525882
H -0.4335343129229103 2.444105009454777 -5.398076434405571
H 1.199991681551702 0.7702332990416604 -4.631797484333371
C 0.9742717983088387 -2.055439434132686 -4.521168303300757
Se 2.798906226985958 -1.225644979763711 -4.179892885592646
Se 3.901171443399446 -0.9075016921885892 -6.297921427286501
C 3.078323292664856 -2.272917627945006 -7.632585506319717
C 1.576884889398348 -1.969711160395301 -7.927750664429988
C 0.6325069154901679 -3.019066781369761 -7.98775556924669
C -0.6875042197560907 -2.759176366278684 -8.444838050208118
C -1.089330746975275 -1.432802993525968 -8.70811720118961
C -0.1181998810479398 -0.3814315667767001 -8.697877217906345
C 1.20315989128468 -0.6342069048632567 -8.284807596995732
H 0.9433478369970641 -4.04372888746717 -7.715013442851095
H -1.458706705846824 -3.577594935939943 -8.490584599821112
H -2.142536057924242 -1.193669374004596 -8.949179857589053
H -0.4015141220674696 0.6548371129914483 -8.964561182190067
H 1.905279482737059 0.1891778259382493 -8.299931300963964
H 1.068710994977819 -2.88326985530855 -5.262481244669776
H 0.6458174022421981 -2.528692846103464 -3.590611438444081
H 3.268870045654574 -3.272303794587117 -7.228022715568021
H 3.634770809932992 -2.14133143845184 -8.562954034529294
C -12.70984749603506 6.671694251887741 -8.112496706010404
C 10.44036915578881 6.338275946818419 -7.476889207789976
C 9.341498428104684 7.199630073950642 -7.557858092701543
C 9.403701173288535 8.450862569918861 -8.244602278056915
C 10.61460276214658 8.790672154568544 -8.889837005703182
C -12.66881972434876 7.921902653067 -8.797775536089837
H 10.38295169767083 5.434916585437592 -6.864691051763606
H 8.358656063354751 6.902061717521788 -7.110598343081404
H 8.514480551235154 9.077705122966572 -8.364285284873489
H 10.63045199857031 9.713982747841612 -9.531658929701528
H -11.7336636502901 8.219016448740922 -9.246970545111909
C -11.5136010394378 5.699040519842924 -7.855986416679373
Se -9.773349982680001 6.516670951319359 -8.606478581916154
Se -9.850254091984304 6.49202576340088 -11.04394081063182
C -11.74517024738377 6.471083311308856 -11.66438661717959
C -12.30798144162703 7.906090465557386 -11.91973901599098
C 10.68946541025636 8.102800336025334 14.15809550833986
C 10.19846975266373 9.384121418305396 13.76396360393344
C -13.33822011305201 10.48530381953455 13.58392238959866
C -11.94485903902164 10.29506304666632 13.76908006722186
C -11.44056342571945 9.038224621843129 14.1484274793956
H 9.978856613111663 7.265484531323983 14.1918947293698
H 9.109778114850656 9.495740327300211 13.64910190097203
H 10.6517886079824 11.45877838604253 13.32043365863445
H -11.23391535448619 11.15271598848506 13.62676286067269
H -10.36570049167353 8.933840997227229 -11.87453337898501
H -11.735489557269 4.688746745053889 -8.231471449462738
H -11.33857456006208 5.571683794755281 -6.784521813981844
H -12.35017306360621 5.95920795650934 -10.89781308061677
H -11.71380909168094 5.850800032008962 13.64258118188597
C -10.10943344484417 -0.7453423666651549 12.97270983492556
C -11.02540018107454 -1.01525548163763 11.90644121789887
C -12.30819090839541 -0.4398188004703069 11.91886597385552
C -12.71299786192401 0.3470387238682641 13.03443678655227
C -11.83014552320508 0.6074092378022043 14.08232155355905
C -10.51463732615443 0.09106257143752292 14.04530193226734
H -10.70752067321705 -1.662413884949805 11.08514361926391
H -13.03166796394191 -0.5945756740281105 11.09368623307865
H 10.64816877769775 0.7599227748398654 13.08992332907657
H -12.18948504386266 1.237641303595464 -11.29280494134875
H -9.798681495362422 0.2853754148148817 -11.35363266372283
C -8.691517106675532 -1.402156533545244 12.94834408186291
Se -7.340598633999293 -0.108640107506 13.7469886919531
Se -6.845816981548837 1.494639231174139 12.20192280739754
C -8.378664562976066 1.575984981147362 10.93213404629366
C -9.583613229115738 2.333306247337665 11.54902865052495
C -9.571478182353527 2.940649927350028 12.84349944438767
C -10.66151640002249 3.657541880583182 13.34556509164577
C -11.89425415853046 3.6888291148136 12.63585052548904
C -11.95278986742165 3.089847959828239 11.37371013057013
C -10.82265085903311 2.383510387543109 10.87522549837575
H -8.662209102443891 2.881447579815027 13.45297273218756
H -10.53943685204835 4.126249728397926 -11.85560257811264
H -12.75757910448812 4.210877646690748 13.07751978741577
H -12.89684078467597 3.12888146454551 10.81974100910709
H -10.89320196665793 1.904658879088472 9.866981260197901
H -8.392780283399528 -1.651581883941281 11.92855431687538
H -8.624772024973966 -2.296652947965647 13.59709799871012
H -8.697994633872815 0.5695854692402303 10.63132343742947
H -8.050058426593617 2.132729205359819 10.02657416817934
C 2.948718875476406 4.42400597553732 9.677428661945825
C 3.263386222842526 5.403858912017076 8.717875702006445
C 3.641753637973626 5.088789583518324 7.366532033377251
C 3.721012989863539 3.759098399602796 6.987624113484864
C 3.450599462842861 2.714661809573807 7.932440596264473
C 3.030133996974544 3.053682481449028 9.214401000160127
H 3.21436251777769 6.455306855372227 9.039135710498419
H 3.875318176897323 5.884275412054031 6.639806910114544
H 4.034764026703112 3.493971400422974 5.95490274657707
H 3.481234140841888 1.650641575947228 7.634537680166536
H 2.748932087243296 2.229933073112852 9.934912792751806
C 2.431206071037129 4.74816351181949 11.13485287431443
Se 2.074782779561801 6.705126118005722 11.42970801003139
Se 4.129309489767253 7.875628761814863 11.56932964132612
C 5.133075776451326 7.124990903153183 13.18228776734727
C 5.332756784139717 5.576760849558894 12.98693958531745
C 4.981526172766433 4.676200721903376 14.02212894017118
C 5.14983928108652 3.279915285541752 13.89328999323132
C 5.74998238523522 2.738488745702834 12.73428264420941
C 6.040369512928507 3.642781228098063 11.64497984980803
C 5.741827445050079 5.00837972738525 11.76741208140682
H 4.561891177813481 5.072515550618687 -11.23368899181908
H 4.869338233112124 2.603178553628352 -11.483912073669
H 5.810954398056881 1.658045688195471 12.58836491378862
H 6.369567915766908 3.220631019800574 10.65969643466976
H 5.899353713968448 5.699100534634005 10.89740703698257
H 3.152189896921271 4.47144255340756 11.89144681966633
H 1.475049930011277 4.24715362604432 11.35410618118488
H 4.554480306703674 7.380020882717358 14.063287490171
H 6.076473602880017 7.70323988207444 13.1924077626579
C 1.292418700049508 6.888869041522016 -9.134678690369748
C 2.049288648466266 6.259581106943107 -10.19866801567669
C 1.728592894265943 6.517764052659894 -11.54351637391011
C 0.6180817144865333 7.343359995446877 -11.8810534113448
C -0.1856307285853796 7.908921334886379 -10.84582690431253
C 0.2371227957628129 7.780272799478771 -9.488890683239299
H 2.827748173600032 5.53855753531337 -9.93227624704892
H 2.345388037716307 6.081481540044719 13.81672224871907
H 0.3258591484639466 7.497285640135972 13.2553632625367
H -1.078534335957943 8.517824525302281 -11.07865653011937
H -0.343905300204167 8.267188113295129 -8.683371422945642
C 1.571152592544102 6.621856143242892 -7.614156524506642
Se 3.260238101458008 5.456480855038392 -7.338892124244658
Se 2.873117388306668 3.370344853043206 -8.369344749004876
C 1.060002373135234 2.763286936468974 -7.692552697167781
C -0.1144742054980602 3.708491677430037 -8.075977366169182
C -1.044630706182233 4.182171507883628 -7.09673686172211
C -2.153105996085344 5.014394547915594 -7.486295188898468
C -2.246056924914638 5.472629514937499 -8.828515395278233
C -1.323853083183161 5.03656616207171 -9.789609351707808
C -0.2744838450630562 4.160290072989355 -9.402176196641408
H -0.9345728394117333 3.876343946946889 -6.040857571748629
H -2.84305278186325 5.396215973555511 -6.71826348571051
H -3.10447930799562 6.10918120580576 -9.129671898910221
H -1.401453594077418 5.362527859682764 -10.84950311945851
H 0.3633948635615813 3.740725487380661 -10.2096848382931
H 0.7079890070570533 6.108574443394807 -7.169361257560996
H 1.719687990411207 7.574580307734657 -7.069168398218049
H 1.046774266865092 2.679738592046763 -6.587905743873741
H 0.9486879992233441 1.7646926815008 -8.168525499298365
C -7.678160078959981 -3.958019704692742 6.262161222639985
C -7.080650911465725 -4.062888951296902 4.94820103285736
C -7.855758138811205 -4.408928680458271 3.838631517305033
C -9.270744031696772 -4.599627679592229 3.972384361309847
C -9.868852724310335 -4.42097829900977 5.231656259596537
C -9.069476723902048 -4.194396702315357 6.372296711029977
H -5.980999261190195 -3.979665282771036 4.84021770087961
H -7.379668606713889 -4.608805418642344 2.861994634488665
H -9.889991695506376 -4.827773980609567 3.086004025847019
H -10.97883278588335 -4.576640937752678 5.329482815411585
H -9.542434198233408 -4.158760315626409 7.362369519227661
C -6.736524134580181 -3.632953547252238 7.459150539709481
Se -7.828357142894784 -3.559752896376143 9.193674389399494
Se -8.971270241724664 -1.527551536083315 9.179185095113258
C -10.43552540665576 -1.686843837569502 7.833388351651483
C -11.49312245449561 -2.803668498636897 8.069827378282255
C -11.4812664628495 -3.688140881679933 9.218437966899257
C -12.47984071690364 -4.647675746827138 9.450337387595907
C -13.53748339506946 -4.725161854063773 8.506075440046017
C -13.53257384717547 -3.886846562853115 7.347829698662652
C -12.51921548372938 -2.933749328010401 7.112093063724999
H -10.63267125714875 -3.635550184716261 9.946473268520579
H -12.47756431836726 -5.301945836104325 10.31505122250073
H 10.07222387345552 -5.468715303970574 8.602646560353918
H 10.04661049917217 -3.973583562479266 6.585356202628694
H -12.55065323855976 -2.295098076728131 6.217718292575658
H -6.224803038837051 -2.663302872638407 7.328656439959501
H -5.995797818966704 -4.432306377435768 7.621591056502333
H -9.949482200223082 -1.872580958236101 6.842983511139302
H -10.89346552900273 -0.6977594182671852 7.782911145421309
C 0.6439426787600514 -6.070450742321182 1.828184934789351
C 0.6736433641401655 -4.64586395581548 1.831644397161684
C -0.2928625773465842 -3.972689470748522 2.577383728294402
C -1.190045882581017 -4.648527472492308 3.466639976100245
C -1.153830206350744 -6.054240322713932 3.565894943501008
C -0.2679337250145444 -6.755469621104141 2.688826542171303
H 1.32306255258946 -4.072756411175854 1.13338418980797
H -0.3415369700245586 -2.892313052768961 2.565972245764192
H -1.906353915448645 -4.094559415032906 4.097612981674544
H -1.87287170844084 -6.608822293835487 4.203710917242666
H -0.3140965904357135 -7.839325392220338 2.648629332118109
C 1.596854518535471 -6.855785808027625 0.8949737675196058
Se 1.651025630147452 14.94637878969994 1.262826569440542
Se 2.809924249477333 14.65262698980445 3.298756959119865
C 1.905307101294257 -8.15674990403204 4.845028217319261
C 0.5097163712551293 14.98584265515071 5.095309420819401
C -0.07674050650610048 13.91251358783706 4.344812803559471
C -1.365090119631823 13.41619937074402 4.599881984089031
C -2.0756963432303 14.00067219504191 5.680355731535681
C -1.514764028614815 14.9891594775252 6.513080668418195
C -0.1875966964582676 -8.388382609882052 6.258432592537423
H 0.4635181825145789 13.47507993966839 3.515905281244199
H -1.859090978817833 12.64957570109245 3.944054370422834
H -3.143226792124319 13.63084136922554 5.88760854730359
H -2.085394291308949 -8.341112582586089 7.344518923558412
H 0.230735347706591 -7.555762451028575 6.908990958683546
H 2.639004793388708 -6.493010472844655 0.9129972414171553
H 1.271696412831388 -6.669293727517583 -0.1559787582184657
H 1.85329000989227 -7.098680156264309 4.564130961376133
H 2.573776466646996 -8.311315100697923 5.697003412613898
C 4.787367998175198 -5.78967716248309 -2.101103055882527
C 3.891326571020179 -5.488190882505934 -3.176369818105839
C 2.667115872570077 -4.820360949137317 -2.985852298906209
C 2.261898968618985 -4.469688084795765 -1.672717146416334
C 3.126496799997341 -4.703823697642957 -0.5745406528780584
C 4.391392930007863 -5.329539091929042 -0.7750678876360886
H 4.194044079913949 -5.771360203860558 -4.201914543222002
H 1.969445420204076 -4.666251885008305 -3.841383604436551
H 1.308676004845489 -3.924953815860196 -1.501532968867687
H 2.80761844775502 -4.338162949984365 0.4407337936884063
H 5.030999828786657 -5.585151197783317 0.07641507461217713
C 6.070993538320938 -6.62049732391952 -2.38112327514292
Se 7.011625345179133 -7.061190982639579 -0.6344463521603789
Se 8.791484151160837 -5.476714067141198 -0.4406116808955269
C 9.347325462132357 -5.009974212106107 -2.295001052039392
C 8.281012535206457 -4.127946878908515 -3.055826668018883
C 7.182619030795728 -3.520580287415423 -2.392846312316789
C 6.247268967793139 -2.79248210844334 -3.168906830718907
C 6.435283231847934 -2.652310039095386 -4.583175574414745
C 7.528056072549167 -3.266807179601037 -5.235324753746241
C 8.452937222295528 -3.991409845899742 -4.456175417997141
H 7.048017791032213 -3.61618804490179 -1.328101439932997
H 5.310925418081449 -2.415470839270409 -2.692732177176871
H 5.656334044414247 -2.069040094135262 -5.172434091544271
H 7.705793170797779 -3.119148931635127 -6.327702077669471
H 9.300705721798895 -4.471030130992137 -4.971713744889324
H 6.75953866328397 -6.081031343033485 -3.023743804310076
H 5.820965308383886 -7.560969901732997 -2.857178880094145
H 9.468107283870426 -5.970153442392577 -2.8497138165589
H 10.34388977348676 -4.512252503875807 -2.230552256225809
C -0.9594117210240033 5.23484626751914 6.836674174300236
C -2.268397946189856 4.625850298098396 6.919901948143981
C -3.333269398418058 5.072014825866959 6.143169469874009
C -3.128968378399471 6.167419093379014 5.244092432079243
C -1.878071463475421 6.845484985487725 5.195613402669947
C -0.7911319789987218 6.345182035568438 5.919725974601567
H -2.441649059244273 3.82012650555034 7.638037612379798
H -4.309543451978878 4.568314063548313 6.216924974807222
H -3.970645514129669 6.528511560982409 4.65255909227692
H -1.752547434461481 7.742271966181422 4.588536080634287
H 0.2094158214950417 6.851162295051974 5.838949704468047
C 0.263522751902778 4.802658854073554 7.675517924758325
Se -0.2517711712548927 3.650158916850496 9.244279444991728
Se -1.556989103270421 4.945044131725176 10.77642284008212
C -2.755104402246388 6.181952273456725 9.721485925730756
C -4.016779015266357 5.481065133064291 9.129355058636367
C -4.324614364016758 4.120818383545525 9.452457083485339
C -5.442380671663274 3.521064631806768 8.832448138530896
C -6.26332518125965 4.303553569613874 7.988176293736655
C -6.078339942907824 5.69730383022288 7.82338147667121
C -4.942788720062433 6.289722531040296 8.394488537313698
H -3.643643381279989 3.550486985157232 10.11301686150717
H -5.617495613431876 2.467734764484365 8.969623698797854
H -7.12860674926159 3.800356268616421 7.471764786853755
H -6.831065421969738 6.297089692661517 7.262204794801531
H -4.710705151999454 7.379936209349125 8.254687779975715
H 0.8160144852093164 5.66242317447333 8.034309410119386
H 0.9331081402463854 4.146656496070498 7.088930189319265
H -2.059723521248891 6.60812364732896 8.966134313263636
H -3.12773961308879 6.942686687178564 10.40336936776191
C 8.228295670527469 8.377725486414098 9.988839190059766
C 8.012127835475955 7.37061551898467 10.97317978429789
C 9.115190505480408 6.596380893686907 11.44510910594001
C 10.42456392656759 6.846795816141915 10.97648702767506
C 10.62733312951741 7.905589118801266 10.04133097645444
C 9.562417250887952 8.618646001309436 9.500189559833803
H 7.012403472717679 7.192193390618224 11.37715548419791
H 8.974699890194804 5.774692039955838 12.20410973793042
H -13.10513397734024 6.287938011584055 11.35504843541887
H -12.73324067060253 8.134822194453069 9.715040324282771
H 9.783462134998647 9.372248659484168 8.702063392960186
C 6.948487661220507 9.126571679852242 9.465002434851248
Se 7.322399356364572 10.33129393534809 7.905088590972153
Se 7.72584239857876 12.54386905435795 8.625144018145187
C 9.239576321834667 13.28567752092684 7.453627889442774
C 8.909017342071227 13.48073345574091 5.933850949502714
C 9.876647631915361 13.67225583001259 4.917828629985493
C 9.550870741624383 13.87309890830674 3.546606902694772
C 8.190238998932774 13.9243257298027 3.177250939083277
C 7.183029669197095 13.61428355597852 4.133671444567046
C 7.550729289119767 13.4315432234485 5.47535645542445
H -13.45363447511945 13.55246976403448 5.157921843752033
H 10.37427166480313 13.97992841967905 2.794497046267249
H 7.88373150179403 14.11223449948397 2.127688227197962
H 6.116046042401145 13.57768279497763 3.900040835583801
H 6.763576158897782 13.248445092484 6.209782417812477
H 6.510654126185034 9.694225042266172 10.30284507216878
H 6.201407826964245 8.345421590274237 9.155229302847344
H 10.07058328448925 12.56702821739136 7.611923827688084
H 9.469991078124544 14.24350001430589 7.950750037871293
C -10.9692047375955 12.00022247675689 -9.529737277352673
C -9.682502638825722 11.49512332415256 -9.779146496358505
C -9.131812285085466 10.47257029040779 -8.995970659748405
C -9.920283148627183 9.940834794082866 -7.945980415530544
C -11.24174706426174 10.41224799805949 -7.659122833795704
C -11.73615434960412 11.45722666341083 -8.43119539165124
H -9.105390491134774 11.9363864233724 -10.64246977842753
H -8.125487723690002 10.05786711630322 -9.262434762447157
H -9.488746392389032 9.085792011739882 -7.390594392427635
H -11.85313266072121 9.930109177914686 -6.856683176122715
H -12.7817237385172 11.7969415539062 -8.236981577342748
C -11.65353030470217 13.18706861920979 -10.30791160421334
Se -10.76207307896155 13.5635661861919 14.14131000239781
Se -8.670849951165444 14.53308789617387 -11.59646011423642
C -8.271378746144467 -8.054788973529275 13.12443508245141
C -9.287798286164161 -6.846535398799744 13.03187969683473
C -9.045641833645716 -5.786921854561082 12.12477454198388
C -9.900998053158107 -4.644688406794155 12.03834660914506
C -11.15392242075349 -4.610286028057858 12.72148542212455
C -11.37830659224867 -5.669090101331641 13.65319556901383
C -10.48646921975054 -6.769195929813375 13.74978920067606
H -8.123708023073803 -5.759444924256304 11.51943510478686
H -9.625045143903192 -3.797211519768622 11.34202338142065
H -11.83754694842502 -3.790912265855763 12.54481225745289
H -12.31336408895349 -5.673602008575173 14.21593659849983
H -10.74775121572127 -7.557690263937977 -11.72971527874195
H -11.60457783432398 14.10681908135419 -9.694394002469068
H -12.69489763785298 12.96436462187155 -10.52229822082107
H -8.318567644138204 -8.626805328582741 12.18325073739288
H -7.262614743128077 -7.63589258738341 13.25026965088107
C 2.731817515454108 9.827155135693303 -10.53728904621576
C 2.454859342279769 9.697935489602324 14.26365502331696
C 1.268430974760253 10.11735288479451 13.67304822752462
C 0.2752926425474809 10.77795225222721 -11.70767741801406
C 0.4853883527753355 10.90333292661641 -10.32707517641972
C 1.715229009799369 10.44908221270397 -9.755806217724183
H 3.229590038347206 9.280903549397841 13.58714602803397
H 1.132912527310464 10.01285288034 12.58117909291404
H -0.6498939519210216 11.16993937994766 14.03381549523533
H -0.3028400734165922 11.38240863128647 -9.69876253746979
H 1.868180796832648 10.50147579855177 -8.689569708489239
C 4.052450733607292 9.331180909848404 -9.870679257543408
Se 4.351662592813308 9.99682437776837 -7.962216364038293
Se 4.223497084019447 12.35098467287251 -8.058007161778438
C 5.92254761178099 13.26233673004995 -7.651421421271597
C 7.122254365894053 12.68834503398635 -8.483294195752535
C 8.387674626354011 13.15983624792593 -8.108000087187435
C 9.524435462419245 12.62912377288709 -8.742999704116697
C 9.413312181156101 11.66642490299284 -9.775227905585545
C 8.125622299337451 11.20768612843607 -10.17547498529103
C 6.991316278268901 11.70924329623943 -9.515485116736148
H 8.48431401852311 13.92414967533191 -7.321232180179587
H 10.534511646749 13.00560323971029 -8.40786412764567
H 10.30928696686536 11.20423244610863 -10.24437266147967
H 8.029187263696729 10.42524882738557 -10.96974799120515
H 5.951335413102151 11.37538675212426 -9.771364792560862
H 4.931041173758191 9.577275974792705 -10.49258754681262
H 4.027566634391143 8.229306658437297 -9.696355293784265
H 6.129464337536229 13.0889835890196 -6.56931909456416
H 5.788023956630185 14.33699566481548 -7.818112079073047
C -11.51141950202281 -7.249401839623245 -8.491640137896015
C -11.90488519381181 -7.379234571047466 -7.130881143046267
C -13.17395153892248 -7.892142688840964 -6.764740594790733
C 10.27569099810613 -8.111101511754521 -7.805936921973564
C 10.61268636076805 -7.923588623815913 -9.161562055177466
C -12.4828124891259 -7.517284553317964 -9.520605815001737
H -11.15174096554712 -7.149026405909293 -6.347677448150389
H -13.48663027485861 -8.059874756846494 -5.714426316197533
H 9.263054549848865 -8.411545689142756 -7.546264748898144
H 9.82224088001835 -8.099631352792734 -9.937621033090005
H -12.22761696751044 -7.328796355919377 -10.56431028175951
C -10.03400687415441 -6.898282470567947 -8.886180138998222
Se -8.993757565401379 -6.305182987989074 -7.298913559314351
Se -9.659758022831964 -4.109150761930829 -6.654956466092821
C -8.109211924900597 -3.284171463035322 -5.647523805855455
C -8.256819616739534 -1.782329677278109 -5.300568325136499
C -7.175146889738247 -1.12492821393407 -4.695206827568934
C -7.326822542771438 0.2459191572725013 -4.353112055496033
C -8.549204539289587 0.8643563665663931 -4.590465645664315
C -9.642391622866672 0.2178341883896642 -5.255618035481171
C -9.457607140436048 -1.110355329441969 -5.622677486758421
H -6.291350300449681 -1.69662745871541 -4.405581059345891
H -6.489259571194116 0.7653853318447799 -3.860905201025035
H -8.658132991565765 1.92725635688763 -4.278311148559238
H -10.58296459454511 0.7805368522717123 -5.439962272150703
H -10.30664275078176 -1.659540453892881 -6.082409849281225
H -9.974377137544533 -6.135549635631277 -9.669319202805072
H -9.511397686070111 -7.786070547629053 -9.282762710709147
H -7.249839151242284 -3.42865294122821 -6.321815134919166
H -7.961785925503042 -3.939049413617863 -4.762242531970373
C -9.13483790216643 2.455538910197259 -0.8552738331088721
C -10.30010576603711 2.927125331528878 -0.2043199531674379
C -10.91584441184425 4.126234439641528 -0.6106031126085201
C -10.34314684819367 4.929315086509525 -1.606330042122428
C -9.14163582334846 4.471249745583293 -2.243096528053586
C -8.590945772630084 3.237124515876225 -1.902754606941627
H -10.77259325160905 2.3427742829608 0.591211696718516
H -11.79344755339038 4.50640921649574 -0.04055080668040082
H -10.83423515296633 5.855196512723233 -1.980868189485849
H -8.68633927320896 5.106800311711415 -3.045451503978669
H -7.709041765027357 2.914843066179334 -2.417893722776541
C -8.464428529277997 1.201062092243732 -0.2534135250903748
Se -6.621962122419999 0.8941190957748649 -0.9666215181311103
Se -5.519926677066371 -0.6278993752437541 0.3979966990982504
C -6.87600111614384 -1.150653962615758 1.839746291119577
C -7.889786164570141 -2.240283152347347 1.346446190722546
C -9.255769574538977 -1.977282550287077 1.592667887497163
C -10.21597640989446 -2.940619011549509 1.200072102621331
C -9.838388580889609 -4.183908244844231 0.5961160058787558
C -8.474868122710294 -4.431352742790913 0.365617111210738
C -7.495135534265925 -3.464599071390344 0.7354793749303722
H -9.639900951400644 -1.030779040663014 1.999654963663133
H -11.29308396362678 -2.674503801006565 1.295024145957279
H -10.58014243040362 -4.922434603353115 0.2759578652962542
H -8.161264549289697 -5.433660594945591 -0.09002330441142557
H -6.43223207196375 -3.623041819849223 0.6161508945934914
H -9.063118150749153 0.2911429502296122 -0.4825478495144704
H -8.41380839581106 1.249317705670876 0.8254618955668624
H -7.411014172277 -0.2095968073296829 2.05748946788842
H -6.308813129554913 -1.531643336844863 2.718721699878307
C 0.8486231740268871 -0.7680829330373594 12.67214560125285
C 1.745424396008984 -1.125502616432743 13.71532449323758
C 1.390658038621991 -2.173653741890561 -11.61376033745945
C 0.1508031843868555 -2.887148121184633 -11.727634963432
C -0.7189994979014823 -2.471264526997027 13.42247806741955
C -0.3676985517465478 -1.454615256172367 12.51687498228101
H 2.710072388467859 -0.5790938094623508 13.83746275690854
H 2.094194710427002 -2.430661451327415 -10.78998175362028
H -0.1078291739418503 -3.739371150926185 -11.05727237090573
H -1.689252371748082 -3.036908523401633 13.2269743877813
H -1.09082081249186 -1.145440723378649 11.73083086849629
C 1.093768306729076 0.4373548757449311 11.68401042745577
Se 2.560108041422002 1.621516835166853 12.2977836230155
Se 1.773432667361845 2.98072173829445 14.0951091978079
C -0.0643320193275277 3.786299325178691 13.58481885937179
C -1.179375011788548 2.709997354217717 13.69954605571646
C -0.9279453895935643 1.43832604464212 -11.88139404048887
C -1.953107919893609 0.4818566942674078 -11.899960679301
C -3.262378301809494 0.7537316708245364 13.81069027274581
C -3.560570217444909 2.030345925574386 13.32619976726196
C -2.511133608511698 2.98357567667087 13.23698020154424
H 0.06896669800262718 1.202952971830109 -11.47489398717048
H -1.750446296409537 -0.5095326138973413 -11.45916096958123
H -4.067822147609244 -0.02382704511222103 13.84896750581036
H -4.563222260596361 2.272511210429982 12.91391325252444
H -2.703660471068448 3.982808591719927 12.82433617357798
H 0.1691184372414387 1.012710794453228 11.56944024671787
H 1.398128517954465 0.03891070896940849 10.69516430530117
H 0.01260035670375072 4.187060996156545 12.56524678689283
H -0.2521172102370067 4.620798711944049 -11.89954387394271
C -6.16179075310368 8.746057059322727 2.183035467584755
C -7.245116330961633 8.261284255690454 2.929296794647001
C -7.198620461839112 6.947839337896168 3.467923917573333
C -6.058643235095967 6.142488146474607 3.267525287660415
C -4.991288644465016 6.615615749733325 2.427757160293472
C -5.069291590274774 7.897860686605791 1.878277293428766
H -8.099924556310995 8.91793056417046 3.135912482096279
H -8.041880674138149 6.611920466996051 4.090160149949511
H -6.007643385152692 5.135603170614456 3.665744285311348
H -4.127229652472253 5.973062754869649 2.170297366681206
H -4.239657080153097 8.298099598134586 1.236877301484211
C -6.191383758562535 10.15736347558273 1.530446124606118
Se -6.96976800645704 11.57153804401729 2.862192845348545
Se -9.325974924685466 11.22305470075844 2.977918837157888
C -10.33634845847436 12.972808008656 3.495707997040038
C -10.11830013939559 14.10627851197496 2.442626221142294
C -8.893031564947481 14.26484494889718 1.722604067057621
C -8.748842772167821 -8.488242535652985 0.7783335323812327
C -9.833108836634402 -7.607488889822108 0.5374232054349546
C -11.0433451122333 -7.745537281218798 1.287498286500042
C -11.1929144626729 15.01146271959249 2.212397449051718
H -8.026414518948885 13.61100751885441 1.935800922415074
H -7.803429179772259 -8.386655260905297 0.1819288259552818
H -9.806064499244098 -6.830418333600847 -0.2121082407016735
H -11.85878865918786 -7.04684106323656 1.055534634256138
H -12.14328996221887 14.91065304016161 2.747487194302864
H -6.833492235875012 10.15386865599287 0.6362141834781915
H -5.183922858173788 10.42285229894093 1.221663777755637
H -9.880734728045057 13.26884164456789 4.458651223348828
H -11.39402538520379 12.73550113068663 3.639912348490631
C 5.171950117027409 -6.435695826678232 5.325127477508339
C 4.743713173212226 -6.780956378684783 4.009650219296596
C 4.257970160291407 -5.819720668830835 3.114685461961267
C 4.214122262490418 -4.460793460942305 3.526110146236434
C 4.641974715498071 -4.060246741252777 4.81147595404626
C 5.111158698975917 -5.057365713496129 5.712345161252202
H 4.816836982110833 -7.863456461172992 3.674348798565389
H 3.930560301993452 -6.129862799036254 2.105308272702204
H 3.824465359476399 -3.699908888512192 2.841582211218542
H 4.591668434273817 -2.967550173598572 5.097295096246908
H 5.447494134780577 -4.734383855076062 6.706969589301603
C 5.624900181585939 -7.564683112037162 6.308514475071631
Se 7.023888024483419 -7.01680736099162 7.636023724656252
Se 9.053048877000176 -6.734231733939632 6.506581923738849
C 8.77782592999702 -6.683047236129943 4.523313169862663
C 8.098873674767164 -5.345813527155051 4.022885182510038
C 7.414699262540786 -5.35915209268622 2.767030533952285
C 6.853579139935607 -4.154213058746401 2.29981776730201
C 6.949465491312752 -2.955170445997577 3.018734842800616
C 7.576144651459141 -2.946680906748129 4.303096371466699
C 8.069115402995994 -4.154388907486278 4.816378844561511
H 7.314959046384461 -6.27541131049029 2.16618914178688
H 6.289427881973757 -4.162351589748473 1.313220948651541
H 6.47001830528809 -2.05840507311287 2.574730619659898
H 7.590843736066972 -2.037719370233861 4.935151341386841
H 8.611492919476682 -4.123636767718605 5.792292421485485
H 5.991688027625756 -8.455366985749787 5.801014269282232
H 4.763195317064286 -7.837090777177148 6.951306446718363
H 8.124890748910142 -7.543829337791645 4.324314106780444
H 9.737100025466887 -6.849084112316032 4.021952876347115
C 0.32570257883532 11.10059494091428 -0.06358614489963124
C 1.081383734161304 12.16648030237795 -0.6933028330274624
C 0.915343401329385 12.42108357218037 -2.063961627753614
C -0.05777782743123742 11.6811689195794 -2.820157524765683
C -0.739366911754247 10.6021664053363 -2.208528669335811
C -0.5577837520766384 10.31149244249048 -0.8282974777199245
H 1.7762359638719 12.77963068685481 -0.1139094350304303
H 1.510220004689972 13.20164929545524 -2.558104752315542
H -0.1806593610106426 11.89323836649067 -3.871877588410624
H -1.398688178225736 9.925201687899037 -2.804744740087538
H -1.178176759836545 9.528015009072002 -0.3512005092494198
C 0.4164572726183512 10.94381171086344 1.48233357261071
Se -1.307304255293021 10.2081238053056 2.288505421198633
Se -2.997185566219572 11.7482986685898 1.856811240750398
C -1.968903826693901 13.43201483382858 1.199517606111449
C -2.900105326437757 14.54860245494518 0.6749279570774658
C -4.299578628123564 14.46213405478609 0.6453877316535567
C -5.068334414781765 -8.247488853031628 0.1864939264156618
C -4.475505764333439 -7.021134398891952 -0.1482887657771013
C -3.049678307869288 -6.917047746948852 -0.1514933841295212
C -2.2942784191814 -8.02354648874215 0.2377417797686038
H -4.791486188295256 13.54594654890881 0.9765632483792076
H -6.225315883561709 -8.2815225368747 0.1226934123621985
H -5.135379647814669 -6.173305356950162 -0.4336113796879586
H -2.530892165950627 -5.993445553979034 -0.5107904680105223
H -1.202772701394315 -7.935942096953226 0.2321122671588089
H 0.6232117323099634 11.92114553776668 1.95511145368649
H 1.240455672003312 10.2417615890941 1.746989344348638
H -1.319005325272808 13.10389089020754 0.3630638108867448
H -1.371428768874335 13.78950660437754 2.047331954454026
C -3.953462248782719 -6.941178657875642 9.136347922919818
C -2.594948991447793 -7.202586390146644 9.533089430338606
C -2.084135490906683 -6.727870068619314 10.76534178969506
C -2.903616360094983 -5.921845869069429 11.62439998609157
C -4.243483494398105 -5.599325986582349 11.24149692812263
C -4.703792859824666 -6.099272398901851 10.01353329399191
H -1.923484780701082 -7.765953126684917 8.857874987465166
H -1.059405375434512 -6.961561172685749 11.08150717071007
H -2.504434498607742 -5.538932663831061 12.53364030355031
H -4.916429678173404 -5.013072716361919 11.93586648525774
H -5.732980510139611 -5.839857623760478 9.750923956989928
C -4.556633826280175 -7.630660263040878 7.850736884853865
Se -6.359647520940745 -6.950952862309712 7.411266694148675
Se -7.88868252900941 -7.614349015876496 9.196720406243248
C -9.643419474224972 -6.719168060989475 8.917082065501008
C -10.37513746354796 -7.178447602046614 7.611452994163915
C -11.7393439350167 -7.580840662133308 7.62604661438229
C -12.34870457166587 -8.087688084461439 6.451710798186091
C -11.61719327616751 -8.016449326273564 5.215787373535062
C -10.29158795029695 -7.546838985674849 5.178950752365765
C -9.65428795373299 -7.178181564490465 6.40665254111864
H -12.26428082793878 -7.614263945981721 8.591896065392346
H -13.41652375137907 -8.372765972122478 6.479413092568059
H -12.14409455537018 -8.294304688649976 4.27812809929419
H -9.74548342646594 -7.539290668832743 4.215487852484496
H -8.633874483615973 -6.805489490764966 6.385174819646583
H -4.670870537550513 15.07585100800678 7.967724854546354
H -3.94389242810917 -7.408527974134463 6.962021334165303
H -9.447984668945139 -5.638711724871959 8.905660066658511
H -10.29742050717 -6.981754871638731 9.768967908773204
C 2.331890558525358 -7.131429751969197 -7.873308565485741
C 3.252169447476048 -7.800287554819965 -8.705263940192566
C 2.75388028759277 15.04544659858789 -9.60486259296659
C 1.347277163287592 14.78141804634162 -9.74097614377575
C 0.4050999466432389 -8.332663563446264 -8.932777084300763
C 0.9237731318920132 -7.408540610331141 -7.993745732958797
H 4.337269367708833 -7.645929841390376 -8.60114043954975
H 3.504109601151056 14.47720659251716 -10.17485675665685
H 1.006985438177069 14.07658800051297 -10.54859548418142
H -0.6948441647852865 -8.528228238028333 -9.006943697210975
H 0.2222262953495404 -6.948219248736144 -7.31706621680722
C 2.786148009640168 -6.212499617757449 -6.673461314097377
Se 4.779122004737384 -6.185303565735493 -6.489535577561581
Se 5.375274750867207 -8.202968130349937 -5.44325095201201
C 3.69775237281588 14.41688182180962 -5.42975943484262
C 2.596757418114695 14.9636702913799 -4.463405014707201
C 2.953204989365807 -8.335621952222114 -3.187076192027527
C 1.974899707794399 -7.978709512408054 -2.243210325274018
C 0.6220530953814457 -7.996373531398861 -2.663783785462909
C 0.2520663043127442 -8.397909806278491 -3.977803133263901
C 1.239131475685395 14.95695390618989 -4.880952503146299
H 4.003222612724689 -8.361177889153886 -2.843364741603739
H 2.192254705303634 -7.661470262191001 -1.223941330468656
H -0.1525404575565747 -7.704218320034648 -1.953310271639396
H -0.820223010672538 -8.39618495449486 -4.289388418661804
H 0.9911326431310663 14.61392384771036 -5.885006248571982
H 2.335183495034521 -6.57862468001204 -5.739337251716792
H 2.425094961593995 -5.18212978263922 -6.779153122316912
H 4.04111292818761 13.40149265953995 -5.132897268111726
H 3.329661357197978 14.36043913786433 -6.459828234347185
C 6.71049062478276 -1.922109513105239 10.68260057158569
C 7.13002377618041 -2.751821017708214 11.76704360238868
C 7.635977694053394 -4.038857672601876 11.54511011541535
C 7.707671519524399 -4.498203878154946 10.18991675534114
C 7.252318296359166 -3.722450898507598 9.11023501880184
C 6.754145970665207 -2.420155675890283 9.37419925772004
H 7.016384608785876 -2.385181505967813 12.8392888389962
H 7.973166377111272 -4.700590222772403 12.38458711193348
H 8.153100572103114 -5.477307960825597 9.971638432454581
H 7.325286567507707 -4.124156714804189 8.092388323607503
H 6.470154671794781 -1.777514466562682 8.499078552168903
C 6.244819035220398 -0.4980528045813841 11.09337541296117
Se 5.521338732141975 0.5863244788588335 9.527894888480251
Se 7.161533710088151 0.4974013233157161 7.845284602574064
C 6.724419488327172 1.836919028865705 6.463072706542763
C 6.690722880581986 3.318463304130355 6.925066192118454
C 6.881852804485431 3.74823938787433 8.275894090525378
C 6.788971564627774 5.111899258391054 8.597991390323976
C 6.505016096024286 6.090206513673817 7.600152212860324
C 6.332069830374669 5.68756394216717 6.255225056567586
C 6.425532355780911 4.321661474578162 5.949474741893178
H 7.108105202718929 3.008240193098959 9.059645716812367
H 6.95239988592562 5.449458391239764 9.618047414966714
H 6.34577307711402 7.143205488394521 7.914505816484593
H 6.096143521244593 6.402918433853327 5.436170605752557
H 6.289967403824124 4.009437574837736 4.89000950953722
H 7.102807651286782 0.1196695565544798 11.43891943416838
H 5.524362254728367 -0.5218721983479985 11.95646881282516
H 5.740637866759848 1.53490713717098 6.063511321633981
H 7.51819972630226 1.621842591780632 5.700787869378595
C 7.174477802201897 6.563158920349571 2.114631140375812
C 8.034015290111464 7.033363694190723 1.059249583437325
C 9.016148383116406 6.161992227325039 0.5122491804332403
C 9.182305761118661 4.866138669336878 1.028083018858836
C 8.399982844337654 4.428922849365882 2.131284060686816
C 7.432400477381952 5.274195794321908 2.670953168436854
H 7.905167972554651 8.03237373038761 0.6517317954145451
H 9.662831538941955 6.498604365426901 -0.3150898186809214
H 9.962068050395784 4.212756962116007 0.6094877191087512
H 8.584680237264186 3.409866590600696 2.553898137160387
H 6.831729391325243 4.87147820186113 3.503819687343282
C 6.004170663320754 7.417460280806048 2.714378723675659
Se 6.061373336546264 9.276541109883178 2.035716493553063
Se 7.842643673983484 10.33741045405457 3.166194793537682
C 7.936163196012256 9.641957027677678 4.999881442237333
C 8.580071196203322 8.200313825616236 5.082832616816666
C 9.192522867466494 7.559893248532609 3.973868548550798
C 9.850263075013086 6.31119543236904 4.152179657961237
C 9.893354559349641 5.711680758466514 5.432228002019595
C 9.244670522688718 6.315399860803078 6.52905096062564
C 8.572648715641684 7.545902648643136 6.337069342721807
H 9.178712410388229 8.082708752063823 3.009233894084993
H 10.3677395016277 5.854704888900712 3.287048311017581
H 10.36993631052264 4.730358542417767 5.583695301486188
H 9.205839453501991 5.780561650119461 7.504055366636027
H 8.080764823178862 8.021946334642264 7.212952323699177
H 6.060560887134114 7.431895371248429 3.825603108012551
H 5.034287189025146 6.99228632161991 2.391456468320691
H 6.883341809948947 9.629552819173163 5.368216991663698
H 8.554181748681264 10.33739951020231 5.594308164158786
C 2.914184942421079 -5.094812199997859 -11.22982539653827
C 3.769820157691016 -4.841757309779596 -10.11546356346903
C 5.029472173581888 -4.209613221650477 -10.23984221457171
C 5.511911456174929 -3.845559447332167 -11.5275621692515
C 4.679617208388851 -4.147784025370688 13.55240569939118
C 3.403670124333964 -4.764463762296057 13.69033897894559
H 3.458233983592698 -5.101071747591287 -9.113930941449144
H 5.65192803947182 -3.993691514046227 -9.380914554097654
H 6.543581853901833 -3.448763606271523 -11.67310637295456
H 5.030893251184129 -3.902399342398343 12.54060606926288
H 2.812515693613413 -4.935115981098557 12.78596252291324
C 1.465164358345339 -5.705918716498488 -10.98458007477724
Se 0.5685323851015326 -6.184566548051375 13.55468943250675
Se 1.447672535349996 -8.302373341392185 12.80909285092007
C 1.206071475575647 -8.310781008116145 10.85450816685539
C 2.208861592786589 -7.311980123641086 10.14871632635603
C 1.908670213135554 -6.843967685505309 8.840944683599869
C 2.893452089763851 -6.032423992587462 8.204804718199238
C 4.144136523751496 -5.732722047763014 8.7895672648249
C 4.397090406732187 -6.236345609572934 10.09386315224357
C 3.42952026331233 -7.007079920656985 10.79380700438071
H 0.9444118372542908 -7.072362503867858 8.346601235274141
H 2.691555696190851 -5.635685382645231 7.180230293918162
H 4.956049146890102 -5.183556762644397 8.247845343877474
H 5.342543734437062 -6.000445578467795 10.61252067810095
H 3.625865716854723 -7.390654668017604 11.81395818096835
H 0.8375091306925213 -4.931774079001563 -10.45016272006097
H 1.520574310077584 -6.619750986100418 -10.35997920204628
H 0.1789037226667095 -8.153961322489538 10.51736930912856
H 1.47348977227646 14.44646105895882 10.56960967483879
C -3.289191769524086 14.44760672389399 13.27577990187741
C -1.929567673987836 14.87639311169895 13.52119875774321
C -1.209756407756414 14.31088521761859 -11.65256947381091
C -1.736677932155491 13.22228151306331 -10.88227029761318
C -3.06990657957065 12.82471307536966 -11.05492757076247
C -3.820023945012234 13.40438084331634 14.10325443178084
H -1.494451963683393 -8.103700951138126 12.93566509311606
H -0.1459528498655619 14.68639774637393 -11.47185793811969
H -1.124222948303048 12.82346151899907 -10.03926912232422
H -3.504167900042881 12.04266486632783 -10.39987412833048
H -4.861378770354916 13.09659490019827 13.98469959653221
C -4.198958155685922 -8.626239119536276 12.26383526674959
Se -5.766267166011009 13.97269863848144 11.74300222074235
Se -5.047515884915019 12.16659234089007 10.34961657256962
C -3.582065304612144 12.80272418914674 9.062173493729773
C -2.154098315482392 12.63594524187886 9.656004908600375
C -1.928669341357939 12.64574158250933 11.06539571780142
C -0.6748805452296963 12.31691042072303 11.61141981499282
C 0.4418644236413279 12.02857019477654 10.77083926573127
C 0.261906608016954 12.08959201356403 9.365084866112527
C -1.004781447162308 12.37196983777337 8.835328032107451
H -2.788179116122438 12.82281419809065 11.7342026188651
H -0.5855592187891061 12.26070016277817 12.70828535683043
H 1.462597448030732 11.78244935262687 11.17604009814855
H 1.118776391553199 11.96188194341323 8.665153579314188
H -1.13372278186177 12.41642658258631 7.749729093973351
H -3.677420397159031 -8.371088520318157 11.33474104131963
H -4.651737802320434 -7.74248837683513 12.71866674439854
H -3.837566910734103 13.86122244479893 8.884496151331241
H -3.716676044816936 12.26867352264741 8.119995823129001
C -8.999284672382519 10.55234745193844 10.00029631470938
C -10.14453316979785 10.77502984929098 10.82873555262604
C -10.54200573316656 12.09929009514469 11.14255174814534
C -9.793640704310658 13.23064800022166 10.64949108669202
C -8.598018741166216 12.99811654826139 9.934709837159504
C -8.277078356517876 11.68411913026295 9.548206178059276
H -10.73817465649359 9.928444129335583 11.19679195568498
H -11.47416534158395 12.26207229255694 11.69707637494107
H -10.09031554109325 14.24800974031598 10.89112693456683
H -7.919502795444392 13.79515887820342 9.551989201183469
H -7.377611373710717 11.52263296168158 8.905107526040172
C -8.567769652442729 9.093273377953743 9.659621491978028
Se -6.827827183187333 9.009660950224417 8.673701875463896
Se -7.301345023396257 8.94101944610029 6.295605167377833
C -9.299759592562964 9.182342043013048 6.105335560153036
C -9.961320396798811 10.42262136010336 6.778086035695615
C -11.09173173245529 10.24510705828872 7.613105505058554
C -11.72629120234368 11.35969077936237 8.135558729435742
C -11.2532534888649 12.67551380094617 7.805921665851279
C -10.11560767897856 12.88848957492872 6.993785303937427
C -9.519678339287562 11.73618099740885 6.462405495203652
H -11.42065858098315 9.232179105543425 7.870198560750163
H -12.62003635589799 11.19555635692503 8.760387896362607
H -11.75212650657762 13.5647862046863 8.189710778989003
H -9.729031079225743 13.86986575960053 6.761980878291848
H -8.62202898211188 11.80791895871446 5.834481921774304
H -9.36814632359461 8.583666855415295 9.095888538927017
H -8.454889222199009 8.52584943919001 10.60735076922877
H -9.832068943554473 8.292125517300144 6.45679503313792
H -9.440311670496556 9.218421568203363 4.996875309222728
C 4.265233638945032 11.24344052417293 -0.9042740737976426
C 4.77604643951967 12.34130110574826 -1.653988483527597
C 5.137115697048897 13.54820788800068 -1.003402595139392
C 4.799726837232623 13.74646857252805 0.3390742759038771
C 4.325607022224402 12.64732456652309 1.118598990529986
C 4.037501548937559 11.43023007603932 0.4765328298677197
H 4.917068084017711 12.24761152928031 -2.736027152103222
H 5.538884708093492 14.39405727792559 -1.611300609966399
H 5.039275473991623 14.69707016763511 0.8291936590628788
H 4.134769714404021 12.76878379160716 2.211891218473987
H 3.635750981190031 10.59915393723482 1.100941612024364
C 3.907280445743039 9.849549275993958 -1.484950683377187
Se 4.080142677349269 9.709965965263141 -3.484971108711382
Se 2.753823617303803 11.36127658918207 -4.488473888147554
C 1.562517371538537 10.55901787317895 -5.969098309453809
C 0.6775004184263694 9.34678317942635 -5.540782374239454
C -0.3169130113866178 8.885970239785664 -6.452451571103881
C -1.132708183354858 7.792236999988243 -6.117891309381058
C -0.9380338969002064 7.1150362169726 -4.883877675701913
C 0.102915720508065 7.514841857915022 -4.021324353893272
C 0.8991208870250904 8.643088573349551 -4.315205567123183
H -0.5192275170279042 9.423520637445613 -7.40239558998443
H -1.961205620301016 7.494766267720782 -6.782668875157854
H -1.548790798558374 6.249449982892687 -4.586192642723064
H 0.236763859061594 7.011980031161086 -3.027423425238411
H 1.697895013197965 8.972857893247825 -3.601543931499335
H 2.891518020372014 9.527789677837912 -1.232660399344461
H 4.601717901904921 9.11370815460325 -1.036552985366019
H 2.239078259582831 10.34390748614728 -6.794876396615156
H 0.9165205287690261 11.39247816807458 -6.284976019604485
C -2.973298648885252 -2.781034749434383 1.100104551420743
C -2.480921384211444 -1.576386360004819 1.68785981794918
C -2.794699019755934 -1.170062649684618 2.997019150818102
C -3.523481614242735 -2.046520886723135 3.820577865954359
C -3.959656445509123 -3.306039941755614 3.288536310182675
C -3.74388280484555 -3.662144407683766 1.941176307509224
H -1.903940915487065 -0.8724689129705198 1.01993509034478
H -2.479803557604412 -0.1879627320483997 3.412575997537534
H -3.787332979549419 -1.775358733365598 4.839129878244449
H -4.535297305751827 -4.013862579935722 3.93994827084217
H -4.168208866428134 -4.615530952488944 1.526186270747115
C -2.77626726154728 -3.228912093371639 -0.3793906710076452
Se -0.8973258668590196 -2.854192755949039 -1.192738758995108
Se -0.667846168518759 -0.5543389135066338 -1.524414138944621
C -2.407784989044456 0.1201513233613195 -2.201130323767853
C -2.439484077806941 1.691061802277366 -2.410834637925314
C -1.294221679507607 2.510029070457707 -2.43463006648052
C -1.405264711362022 3.923074854844389 -2.539309775371564
C -2.670774671780756 4.520340029019533 -2.712490916708071
C -3.842814763963815 3.717248254730704 -2.715517277507547
C -3.712473346853465 2.311531425690304 -2.579716092846313
H -0.2813128395962942 2.030640127379832 -2.332865980258502
H -0.4986687866939353 4.557305570863942 -2.560104918348175
H -2.753878409590617 5.624822784309147 -2.851172025564944
H -4.847020663560381 4.135603739438602 -2.862256479563224
H -4.603779533409899 1.642116887605094 -2.636515423331803
H -3.492347460640189 -2.722444553381271 -1.036098508313155
H -2.886653698756882 -4.316975119369139 -0.5148848077394862
H -3.108952631074971 -0.2050122345295323 -1.419951989154206
H -2.596370818457567 -0.4320516999663931 -3.142412913813904
C 4.710662560690444 6.105513990358773 -4.080739244010787
C 5.411277162403778 7.047540637976136 -4.910443725366511
C 6.691063959024194 6.753134863326372 -5.338932583171291
C 7.329587499563468 5.520928243565288 -4.984085917170844
C 6.623929894827041 4.573371095504438 -4.25845874135914
C 5.359672185910878 4.899874311072522 -3.724768032021187
H 4.93097217714559 7.98651567469843 -5.191799815421291
H 7.219175960173889 7.461269996523181 -6.041927483059196
H 8.336132623021911 5.353517196352136 -5.373220527391844
H 7.088412055174129 3.539115788051773 -4.087190697727723
H 4.848444720926873 4.131470905139439 -3.148175405565716
C 3.2689564640137 6.467572676629045 -3.616829277165386
Se 2.315747425212421 5.029758629913024 -2.611862917878393
Se 1.815089936566284 3.287928321118705 -4.149556817739021
C 3.452225347291919 2.662267152562737 -5.016705563649865
C 4.353540914707549 1.812936222782255 -4.055155473828613
C 5.602744464861674 1.289256508115396 -4.533862360675861
C 6.489299626082512 0.6003791090614898 -3.688013552857789
C 6.139111913154601 0.3435025881368282 -2.331985091936882
C 4.901831809079053 0.8649559577682315 -1.899112794363937
C 4.003311198874198 1.570016584634834 -2.710846133546717
H 5.90812640429427 1.455397472957275 -5.587297803509874
H 7.51125174252204 0.3020766852004645 -4.026476730441787
H 6.800881140549006 -0.1282132915473592 -1.599874907789615
H 4.643014259770655 0.793250771365677 -0.8166009595319274
H 3.041900855839671 1.957270380111193 -2.285613633942806
H 2.700212851646827 6.689358165145769 -4.523446961363407
H 3.264954451271508 7.373398417348736 -2.963260134020775
H 3.969182537151904 3.555999009585471 -5.399660969651582
H 3.199963116464751 2.020753565186355 -5.889880172166144
C 6.698489311244726 5.284843001769772 -9.541705842174141
C 7.201576273225277 5.758206956238942 -10.80646562985938
C 7.313495283181351 7.117854263863343 -11.1209343996405
C 6.932154382778583 8.035506227678107 -10.12469828639416
C 6.449948772888539 7.614640683675551 -8.835653182160724
C 6.337293373268762 6.262424272387203 -8.530050446705831
H 7.430936930408561 5.061576571287845 -11.60945253838136
H 7.729396522100013 7.427921157418683 14.09851764305692
H 6.948266422338217 9.096202004817421 -10.33964503431226
H 6.084878168053912 8.345359264434729 -8.063920004871877
H 5.92399404030959 5.901623640195506 -7.58072562016305
C 6.491509899621114 3.758219590897227 -9.31460766466485
Se 6.780777207961822 3.231638440489414 -7.358907701963723
Se 9.179606708565446 3.220483025078872 -7.057421383243961
C 10.02628083263335 2.087892073706581 -8.507766044258696
C 9.750897767183908 2.675380557111471 -9.922625448841773
C 9.208915094683682 1.829083839949268 -10.91323438505759
C 8.935079509323515 2.375410977115856 14.02739016683355
C 9.276510672879896 3.748307516967117 13.75746743378822
C 9.87088071343987 4.55769266255284 -11.44038304745824
C 10.12772005653938 4.021644101642177 -10.17230532684102
H 9.021807392952311 0.7514017708024247 -10.69583404977092
H 8.567512553834481 1.717439138108738 13.19836943160137
H 9.048485567214291 4.144824364322695 12.76594583166763
H 10.09446750058339 5.640940711329648 -11.6258805003775
H 10.60336267871512 4.626833921522361 -9.412656778060814
H 7.12351348187588 3.148348673065162 -9.951183932335844
H 5.452985630863719 3.534634450443871 -9.545273097241404
H 9.683799369724856 1.059762839077193 -8.436739995373276
H -13.29139031359945 2.161143810936352 -8.26360782104118
C 2.321941916043943 3.266422640759438 2.21916285817664
C 2.850511938870632 2.131818747785159 1.533844553096269
C 2.390660839175457 1.84242968773515 0.2346885360283955
C 1.332860742385233 2.615981437809788 -0.342349089672195
C 0.7657648702958197 3.716335256385839 0.3176634337663818
C 1.218141062223246 3.966447613894198 1.637991477871762
H 3.681786045114177 1.542552686275541 1.948666345824197
H 2.739240448694403 0.9478683549276649 -0.2661669368352028
H 0.938120430748957 2.336302948168462 -1.342271583573497
H -0.1158999134993124 4.254727880422858 -0.08756704923837021
H 0.7541625248469697 4.769164058000545 2.190225958235733
C 2.880012966311968 3.587523675549082 3.631502455298671
Se 1.873589973734543 4.987327019761928 4.519124389861982
Se 2.71313212786181 7.021129945453929 3.758160163910976
C 2.447099466481167 7.134283457483428 1.734541910820552
C 0.9735354039729017 7.104925200918919 1.210086940346262
C -0.13751827190585 7.004794411511912 2.11413922907173
C -1.468047991197553 6.810788354040747 1.690045305286237
C -1.728213837151833 6.889558599986496 0.2967114308479425
C -0.6636864010768052 7.042540929848705 -0.6483598008500845
C 0.6477509099127856 7.170436054573518 -0.1610575208351499
H 0.08636977243285318 6.985332975033051 3.200184461427471
H -2.306352584847214 6.638547971397629 2.405066936183175
H -2.750373636912889 6.793862079344111 -0.07009304363371116
H -0.8549775845771154 7.082853808180863 -1.749797890276774
H 1.5155485000767 7.339802717205806 -0.8543664281277338
H 3.934863323199318 3.903693152797463 3.593571895983921
H 2.778987306284587 2.69055537155513 4.306204900299849
H 3.015291687714158 6.314382943118012 1.228850530318143
H 2.938323513136834 8.070325768634419 1.468078071113652
C 6.047620337162074 3.701091426360865 0.1140074680762751
C 7.087852721620113 4.068960016778633 -0.7714246966541179
C 7.121037701067192 5.340420026134963 -1.40371335795677
C 6.008048134892792 6.206480675836554 -1.16927481828262
C 4.999027728397072 5.871285230896643 -0.2267445249359561
C 5.055731829063643 4.655796415639229 0.4539290570727162
H 7.93724621314614 3.382713104205067 -0.9689462582287989
H 7.984068093571443 5.607568073109546 -2.038798012169549
H 5.926584369339168 7.184981222774238 -1.695384687449531
H 4.228721604609769 6.61623258113043 0.09229634088476543
H 4.277571693359535 4.40393934668138 1.166125803793264
C 6.173506838728932 2.339224498917961 0.8549466543493498
Se 5.878731430164007 2.420664596818741 2.835632901094979
Se 6.046190564247506 0.2183955155696529 3.701188293163948
C 4.195841249412323 -0.6814002660833148 3.585636297037277
C 3.818112548071756 -0.921628199301358 2.09162308008101
C 2.454502768284027 -1.135393188896638 1.782788377833154
C 2.036480888859692 -1.552090041946516 0.4957786948508268
C 2.974972374928057 -1.701878705802603 -0.5472620494648943
C 4.348311746390173 -1.583812938782968 -0.2212427765416831
C 4.762729035892591 -1.148328597835097 1.050594611097065
H 1.714768251267859 -1.064821002911457 2.588739468799091
H 0.978841040262044 -1.759836385057229 0.2506792128872107
H 2.652685928130972 -1.985840345899907 -1.571039867046826
H 5.110421651296712 -1.843624743172836 -0.9920978876988649
H 5.832914895762979 -1.137263581854562 1.288350202820517
H 7.184172741494272 1.912756636309239 0.6979132968372449
H 5.39015055998805 1.642267652382602 0.5054396432134816
H 3.49766585473446 0.03163085050593756 4.058640600427849
H 4.20190525633928 -1.625182560033634 4.153582046632132
C 10.4245192511415 1.41295268406414 8.504233566434149
C 10.31297204058747 2.780366194458328 8.159534283855947
C 9.688764530834201 3.717477083985557 9.041000723727379
C 9.161396182750263 3.280674146115563 10.26935643138974
C 9.237126264580604 1.893844453850149 10.62571899339604
C 9.921818577222135 1.021892829277327 9.784294750831469
H 10.72210823933765 3.143540227295063 7.186792096184737
H 9.647998385336015 4.804114459715501 8.80377684040279
H 8.696975733538691 4.045997251624802 10.94271285824176
H 8.76902383918577 1.535437314509421 11.54551737526519
H 10.03994937022507 -0.05678421737650137 10.06907910499367
C -13.20609535510912 0.4653485863273876 7.55641108345546
Se 10.58536797201889 0.5814337941852141 5.645413606649762
Se -12.27170923739115 -0.6789388029721699 4.341672713654157
C -13.25797084022694 -2.262237400624703 3.53471058853581
C 10.20847505819335 -1.776297903156061 2.393777682161243
C 9.476414348014183 -0.5294556145157224 2.428353140928919
C 8.51523731598885 -0.3033797975735938 1.44027019798342
C 8.311666398512635 -1.21371888729111 0.3448956182389858
C 9.150290816996741 -2.325160973441453 0.2011948696961298
C 10.07249728579038 -2.617083251936095 1.249433593509866
H 9.558505466906285 0.1407374381379159 3.298184725280885
H 7.855068540008862 0.5808594937965587 1.542439652687114
H 7.546294777934041 -1.001951795432807 -0.43760677316341
H 9.048485407472768 -3.010760585301685 -0.6553781334487391
H 10.65292267874164 -3.55828547095299 1.201172530497396
H -13.2798573536391 -0.5738307424779128 7.906568454244947
H -12.14563978309553 0.7531837401013738 7.514588053180224
H 10.62685351269258 -2.771108754919946 4.352107211580285
H -12.52733762910812 -2.951457209814951 3.114954967461117
C 1.803415555564709 -2.818385400714825 9.099712307104992
C 1.747249657283088 -3.834138069578878 10.07553961822687
C 0.5403152965614011 -4.347433111684581 10.5814798718135
C -0.6804558644977096 -3.734308284862987 10.19259674346445
C -0.6788601896915533 -2.617742320941238 9.341311093905905
C 0.5541904950024125 -2.224506643928069 8.771617991303712
H 2.679772692921 -4.303840368948964 10.40339480400064
H 0.5117228988924659 -5.149478634553613 11.32925551732083
H -1.650523121371089 -4.100320898972492 10.58013690290911
H -1.618948079190753 -2.137499868487724 9.016800098554878
H 0.5485145614988025 -1.375253611888764 8.073828084195853
C 3.184123583160387 -2.330257175727642 8.543591570673275
Se 2.848254157702623 -0.9449766313751451 7.09041790701877
Se 1.77571159928095 -1.979202425035526 5.306341077543467
C 1.20314061646119 -3.794386757881966 5.833577167252914
C -0.2996603924175759 -3.814850192742998 6.261609074772576
C -1.128438694571198 -2.675904807329999 6.301637645066102
C -2.495358903448955 -2.805851386669132 6.628028935023773
C -3.07163101349837 -4.059174704101507 6.928350822080376
C -2.262545951678162 -5.222293259659422 6.820496034971089
C -0.8841901170140835 -5.098790315695299 6.56352536233626
H -0.7075793162195499 -1.673113850127623 6.06485959588125
H -3.106200690879088 -1.897865086372169 6.652766252683562
H -4.157741735131252 -4.132897518312421 7.205711127635039
H -2.704311438995521 -6.195924121781875 7.016347907892901
H -0.2422061235874722 -5.966040992632876 6.554936810234492
H 3.73070907570887 -3.152233128132352 8.057453863536553
H 3.856726282931954 -1.91494334000025 9.303727051209956
H 1.879985193419907 -4.196921213749029 6.626212072840462
H 1.36784955365704 -4.42137478159153 4.933563937740586
C -11.96386460016637 8.277191293873704 4.458630685710684
C -12.6328391576083 8.209426818445859 5.732172604075283
C -13.2779310770276 9.365198943252986 6.244633235637253
C -13.38264288294311 10.52624938236878 5.476987777609698
C -12.82415634371941 10.63407013300586 4.172781652688782
C -12.07685364947033 9.497948466178192 3.714186730873218
H -12.55726409831147 7.310879182571023 6.356376368845772
H -13.6597658022797 9.385979778880937 7.281683981347497
H 10.45496121486577 11.40249937314425 5.89350048427406
H -12.83709402915682 11.56866776272013 3.576704381216144
H -11.52388031199016 9.625217082459272 2.753805895659665
C -11.061202354381 7.095416151916289 4.002720474341776
Se -10.3310326164618 7.358587740214653 2.168720546880581
Se -12.11950150356126 7.011542819244037 0.5770203824818189
C -13.40364864467217 8.48635584321179 0.8127568584748939
C -12.82268612023205 9.923822566901466 0.5936062979664355
C -11.57928613764847 10.16363354252753 -0.09573116375493247
C -10.99684340568757 11.45195073469209 -0.1584458594873869
C -11.72851702963635 12.52491025231841 0.4051137195613209
C -12.97186602314783 12.30102724151868 1.046415506883668
C -13.55745392924151 11.00922419924778 1.13442890573182
H -11.04630058981857 9.28320945247544 -0.5148620462610057
H -10.07234572301015 11.61931056890031 -0.7412428858276606
H -11.29661035057032 13.53724213622511 0.3406181908284588
H -13.5515889014901 13.15974810373828 1.45808761846633
H 9.852372009786871 10.86343467360045 1.639904257429326
H -11.6580702792576 6.162794321505623 3.942837202538191
H -10.17349758347173 6.909559204848513 4.635097639062263
H 10.57015754799937 8.468391720584181 1.821696261535625
H 10.17957841871675 8.334151111749938 0.07849016205838606
C -13.1342664098143 1.57380519794741 1.275478396394632
C -12.20725169111473 0.5375776449301669 1.058889725281112
C -12.24067066959689 -0.2460368766215761 -0.1089632917034476
C -13.18519787134094 0.001423818915256562 -1.11327797060476
C 10.2389749626512 1.025995436964253 -0.9225320799475784
C 10.30268099522606 1.774910014998875 0.2581036885669146
H -11.4443069456928 0.3682261510216087 1.818137649611389
H -11.48986729436085 -1.040933979687587 -0.2394044539816702
H -13.24076983046979 -0.6375190716285304 -2.024710304084929
H 9.4891440360246 1.240111608400024 -1.678200541404429
H 9.540293312359045 2.546438850017025 0.4478483297062631
C -13.16958413276278 2.46046344861494 2.578383899225636
Se -11.55351059438492 3.590470487084636 2.90866037518123
Se -9.656779774941134 2.24274020480528 2.878730289007107
C -8.313385731934915 3.18813336114735 4.051069776217465
C -6.85921607650898 2.588918885041239 4.038102707630753
C -6.083077879243628 2.641589957338992 5.235419800614874
C -4.76749688587948 2.194297693390477 5.252318429025381
C -4.242375595912638 1.504577811254843 4.136042364664399
C -4.998122845820069 1.366150610516866 2.950878866323778
C -6.252183272960935 1.989995581692807 2.876069673245467
H -6.566557524748564 3.080980658810607 6.137380488568915
H -4.149359740817337 2.372585072680444 6.15781287176549
H -3.214316971916991 1.062065683135531 4.267027767000376
H -4.511040776424353 0.8636707408644222 2.058173761062901
H -6.783649617180533 2.003150701609353 1.891970391900831
H -13.27971172043087 1.8763802245749 3.515898729705508
H 10.36850421594488 3.157950653568595 2.514235222725428
H -8.764972278293879 3.160184892531007 5.06383274219331
H -8.26474157939967 4.227401559959763 3.6826136275415
C -7.654442549892252 3.310689928107492 -6.270122152112379
C -6.933605156699641 4.227175086181727 -5.449136214340195
C -5.579875655337953 3.994745088488644 -5.105786611479039
C -4.894077090717577 2.860537257779077 -5.631558085006555
C -5.607755384261478 1.917419003179976 -6.436526039913588
C -6.942379400582917 2.182421509207626 -6.825139733877584
H -7.400803576762558 5.150170885707857 -5.091622924594714
H -5.064733673212785 4.717003791305113 -4.429746541769003
H -3.837653394667546 2.630530070334089 -5.36783192477652
H -5.120283104083626 1.013157223497916 -6.862392826007778
H -7.494339981230192 1.499795183904931 -7.488171525428968
C -9.130858792759954 3.639968200247049 -6.63339194826196
Se -9.846740927961315 2.36623554907619 -8.002700346406151
Se -8.926510308315832 2.761059950293476 -10.14566924350847
C -7.173233148043963 3.669620063991751 -9.9027952327202
C -6.03622656067565 2.642895101851523 -9.58234184849586
C -4.723028402710721 3.190526373162557 -9.298765445308096
C -3.634027450993524 2.380613087900751 -9.008894290625129
C -3.784452234862425 0.9488150606596187 -9.106749290490695
C -4.990711250874247 0.3951409639742688 -9.50457703002672
C -6.11261391328278 1.239366943900931 -9.754541008686381
H -4.571529210864143 4.281746948367763 -9.339613311225385
H -2.660383808025144 2.788701588797886 -8.71546147049358
H -2.928868704367316 0.2616973683632614 -8.96212182067074
H -5.084654355449671 -0.7186405166098706 -9.63489915977113
H -7.053441959062063 0.7727228751371068 -10.06491493185407
H -9.144945375801893 4.670405171763021 -7.00125125932505
H -9.845071224944874 3.537086275358705 -5.768932665611155
H -7.219114265467485 4.448792609094181 -9.125961265896789
H -6.980108809826145 4.16998309561 -10.87725122691595
C -4.340103092928564 12.23380599119058 -2.273021267006262
C -4.766147626804821 13.19682612576927 -3.246429068481788
C -3.926106836362918 14.30808168746011 -3.49550937732135
C -2.711151962004173 14.49334472550704 -2.784745757746179
C -2.270240294362301 13.50328640045025 -1.868290809420683
C -3.095526358085364 12.38006656364815 -1.596124036975588
H -5.733718715728163 13.08690137985879 -3.802745329857263
H -4.310643904846851 15.04944226665268 -4.240845121291557
H -2.076960977672384 -8.431415992647464 -2.967594444788452
H -1.299816220406399 13.62723110681736 -1.354553122127444
H -2.764790891141538 11.65187633870334 -0.8455008970251973
C -5.265204723553689 10.99952305444189 -2.004941189608936
Se -4.201603756192434 9.48874229104865 -1.131603515213813
Se -3.116343793598485 8.188021659132898 -2.756895936785871
C -4.5404013201997 7.451374161661809 -3.979326361461295
C -5.160233145384363 8.609207387481465 -4.806927925326153
C -4.60469133899755 9.866274364079343 -5.089004110586033
C -5.280954062119237 10.90018297543888 -5.821246350494553
C -6.54366838746614 10.59196737472859 -6.37650620852083
C -7.188983181348855 9.349501445373171 -6.030363511261882
C -6.485506672606856 8.360802363655008 -5.334284715005159
H -3.595490162413093 10.08525929660981 -4.67926700492571
H -4.745649534205732 11.83859282045929 -5.982875572261599
H -7.089817657766415 11.35412128056226 -6.964536816834458
H -8.230393436577256 9.110056855378913 -6.341076221040135
H -7.02830673670594 7.422243249118635 -5.081367527711583
H -5.793581226532545 10.63628828829067 -2.892117236589895
H -6.036563911629798 11.20528514469081 -1.240905934372423
H -5.305456098976677 6.895904890350731 -3.440634163371068
H -3.989078803344119 6.738724764065241 -4.646588026402953
C -9.589406876360984 -3.819965561421552 -2.816184179038865
C -10.9130635935804 -3.294028247224393 -3.058699953648502
C -11.17978795435164 -1.917853064587339 -2.88739196703641
C -10.11185066271693 -1.102474048054123 -2.43318656132621
C -8.80074650509617 -1.614132871184087 -2.299101415258616
C -8.550907618478433 -2.987952455466874 -2.424980474984187
H -11.65881354220649 -3.987825531678205 -3.411841076758261
H -12.22216001333586 -1.503519386272546 -3.037391558869221
H -10.27447544018612 -0.04328181261814877 -2.183887178115913
H -7.963382932997444 -0.9739097244598905 -1.945493410018895
H -7.52310851534536 -3.399052227086008 -2.250440031243452
C -9.423395572341374 -5.355224395984805 -3.039429214829567
Se -7.604183356174643 -6.032416277581881 -2.445596836507811
Se -5.96608459256762 -5.155759943044352 -3.884689322006251
C -4.178340468719032 -5.787397020187166 -3.228769503304524
C -2.933243613581711 -5.493466567329396 -4.128134296142544
C -1.639576206698105 -5.615915851937991 -3.516854127159114
C -0.503940464456942 -5.329726104103973 -4.300835335205528
C -0.6135599597569592 -4.918521753795544 -5.664107102790246
C -1.891195468970144 -4.861440634988777 -6.258088101152398
C -3.04028567280601 -5.204842701091501 -5.511602322087956
H -1.573214614099201 -5.861585358193454 -2.419129567569063
H 0.5169637452368582 -5.354307072062197 -3.808350569467774
H 0.2837885252266223 -4.738052120438558 -6.301125662665849
H -1.997449633135455 -4.654262243484361 -7.351923919747295
H -4.06133642927827 -5.137917933090175 -5.97491478367415
H -9.535920671681707 -5.58877181297028 -4.11888002476408
H -10.21064754292892 -5.894899583084007 -2.457694492233758
H -4.258652468015522 -6.881413659668248 -3.089002883164672
H -4.062631523814293 -5.276081531519822 -2.253340044051098
C 3.534818737685991 9.893241205814762 8.844587218705302
C 4.014579648764193 9.493380645588804 7.565309815139143
C 3.321043751925624 8.538495331825791 6.802867190767634
C 2.077400823233496 8.045821079549437 7.313063775351667
C 1.607384669138058 8.402526889546772 8.602116956596346
C 2.295432035287607 9.404963084473117 9.316874106293039
H 4.966917449564207 9.940040274948055 7.21765952925122
H 3.680908863440026 8.192651725723087 5.830480361380599
H 1.530969497307104 7.28721443107255 6.75323200871142
H 0.6791274394606837 7.979142239094929 9.017233213457741
H 1.940345167385149 9.683627237461048 10.3325526961176
C 4.382725526205985 10.86107813632065 9.752972068062171
Se 3.591733690611657 12.6027564173874 10.2358390438057
Se 3.63795185039493 14.00164482109718 8.332266930167998
C 4.562148375003441 13.07321609750919 6.865734790801781
C 3.623140392445736 12.12700024528839 6.067221985345562
C 2.210695897431997 11.98733477252522 6.292267147752787
C 1.486973744021584 11.0557183762097 5.511923594569545
C 2.098956514935479 10.31353382550238 4.472818164630938
C 3.504457504640774 10.47129568036315 4.25152138944472
C 4.238548842221829 11.37415671046227 5.025176450553193
H 1.748095227446554 12.49964648401152 7.163828748960666
H 0.4202646184256557 10.91973830885714 5.724324860013719
H 1.521927223416202 9.56782737312329 3.878487161352314
H 4.046059436377324 9.914709618853811 3.459104986829417
H 5.317253934875455 11.51241911436758 4.800264889531117
H 5.310768687459802 11.11285261858739 9.210582981111116
H 4.567886230809203 10.38845987204121 10.73927564197816
H 5.449754971560461 12.50038303593856 7.22041664153106
H 4.95771703667851 13.85732922204046 6.182481771497086
C -6.870769765190944 -2.848234162322721 -8.918855242258905
C -6.70434120401786 -1.69007896026741 -8.085148337255124
C -5.597306424094183 -1.532039549054334 -7.250717403984559
C -4.611067698774843 -2.540692357255581 -7.275592941796361
C -4.688511080307726 -3.693634563538606 -8.113656045522589
C -5.857282031148177 -3.880058270360748 -8.84983769530605
H -7.495887995551677 -0.9380714705954392 -8.045074880095109
H -5.402822351275219 -0.6355937105433848 -6.630440074212539
H -3.717615724469844 -2.374811562199643 -6.657337840551103
H -3.871858460879454 -4.417674680264306 -8.084287010619382
H -5.960072260005388 -4.793637863615195 -9.477619506423087
C -8.125567603974703 -3.031264858211181 -9.798551753195788
Se -7.978131836725498 -4.631308597859624 -11.03362012980095
Se -6.539800312190005 -4.031091849653193 13.39819241256727
C -4.759603393581008 -3.44961548379593 14.18280172230858
C -3.982615064995195 -4.659364661728765 -11.39615228060523
C -4.495382837221959 -5.998040504389188 -11.53691888315331
C -3.767321469105338 -7.044057817526656 -10.97221610780532
C -2.568182816564995 -6.791540897893635 -10.19908982150061
C -2.085937748553571 -5.493439728738855 -10.0047177367882
C -2.79378863702476 -4.440280811571391 -10.66472571468654
H -5.459996589373114 -6.180830263085033 14.15079660958853
H -4.132204636215514 -8.04348738983923 -11.12061339559036
H -2.069820818831297 -7.639395512737085 -9.693162433695594
H -1.20778904380222 -5.327086345356691 -9.396557891491737
H -2.466435998394974 -3.393424371781287 -10.51008738117028
H -8.408239609086335 -2.122984970107344 -10.33785432146097
H -9.012376236714722 -3.338221785461335 -9.192935305002388
H -4.924669069695383 -2.674064523288175 -11.25852621693881
H -4.199121163021931 -3.062187288276998 13.33924597699537
C -10.2978957225208 12.91088407095921 -5.87586160885133
C -11.65569904769458 12.82499084214515 -5.37171780791506
C -11.97232247996986 12.05085491060311 -4.212046555654485
C -10.96512379092191 11.25449083194305 -3.637727022575727
C -9.645149179999587 11.30098609287307 -4.154802462454438
C -9.334457800981406 12.09199049192043 -5.261931191323437
H -12.44180163844291 13.46312002615895 -5.835979725186457
H -12.9898936107333 12.08961770801371 -3.695323308046974
H -11.19843129997143 10.63571417934547 -2.784347531662768
H -8.874646610728822 10.70860633186191 -3.664408477363048
H -8.281787939168469 12.18163345313492 -5.602756628176921
C -9.95826337678683 13.8559895195806 -7.06181912323294
Se -8.082495876494788 13.52067140712601 -7.772065079843287
Se -6.523712133637193 13.94422566509321 -6.034902153606808
C -7.300679572602783 -8.367682784473196 -4.833253405282131
C -8.503045590082129 14.92030765155055 -3.987078514333581
C -9.798365757760699 -8.343911159772805 -4.074659507523329
C -10.79029824554973 15.08200430005259 -3.158665613278822
C -10.48782373616158 14.18309931095355 -2.098912876798955
C -9.196476179664991 13.5952192478319 -2.038214993591376
C -8.227562955135117 13.8878758060802 -3.018206569994444
H -10.0307015225381 -7.562241376960835 -4.803485717309401
H -11.81291871860899 -8.283968823144965 -3.302731564971252
H -11.21447054750523 13.94648441816714 -1.308478526660733
H -8.98612381877953 12.8548647994298 -1.214076098862762
H -7.229142536203795 13.44199441361272 -2.913933097190785
H -9.859879757802219 14.93707858195097 -6.80629210609739
H -10.66870504493557 13.73765130147649 -7.878842279930898
H -7.602228276321642 -7.497312530586639 -5.438967820246497
H -6.47550950133292 -8.140768821713761 -4.148386549037553
C 5.69551092976964 14.85571644898725 13.8596579747705
C 6.179127097396748 -7.836048109533501 13.09337262531398
C 6.945659626725621 -6.850608941016318 13.76499949062031
C 7.21132558580856 -6.976857286906879 -11.04507776880627
C 6.789818174619072 -8.080710180571591 -10.26935246637211
C 5.961716587582473 14.79273362210185 -10.93914811421637
H 5.973467706833464 -7.811420669665844 11.98945636188597
H 7.33320791265354 -5.973010725077869 13.19652864953282
H 7.83622290506677 -6.198640035901233 -10.58244384371246
H 7.069105402614618 -8.112092176571213 -9.196763442163855
H 5.543143696706767 13.92569000550693 -10.39122534713814
C 4.814438543177792 13.79218230170181 13.15429024424255
Se 4.609595932714355 12.12987914085346 14.25264884044032
Se 6.332624052029817 10.67173352172557 13.31302211870781
C 7.358324973194871 11.66070162269307 11.92225799361592
C 8.419365679546193 12.69681926421407 12.4102488581278
C 9.448932505559386 13.17915523940926 11.53496941683692
C 10.39814117131285 14.12149223779839 11.97525987527778
C 10.33939289542975 14.61574608713682 13.28982716449171
C 9.274454651592702 14.24796155128041 14.15333408533994
C 8.337779464867387 13.27523877021283 13.73170877417797
H 9.501142529109879 12.79349955899566 10.48234303140183
H -13.19149002857878 14.434106256575 11.28848185253637
H -13.31879429925022 -8.437829504088402 13.6279346871102
H 9.150563409326278 14.71623220741284 -11.02827486159456
H 7.494650434821692 13.00008787718495 -11.8113374048769
H 5.269325557251383 13.55394001457739 12.1889929359862
H 3.819956270356267 14.22926000846956 12.99150795421215
H 6.614170569689787 12.14098283548809 11.27684951852799
H 7.905619402144321 10.88590912082088 11.36022976501951
C -12.10513080201828 8.06398526788557 -4.467790854434085
C -13.25153813254439 8.523128227663692 -5.209047615240678
C 9.837537112846581 8.2328487164727 -4.755671148181173
C 9.671800517547762 7.570095160934205 -3.534025061650765
C -13.62598191936276 7.294337749752443 -2.659625432459692
C -12.3392194584288 7.50014792532062 -3.162229447457176
H -13.12137239399931 9.044981834245586 -6.16662986472059
H 8.946474457993904 8.598139081859902 -5.306466581547756
H 8.668115424837618 7.411327222305568 -3.143505349450513
H 10.59665484876684 6.867236597674451 -1.66187888100012
H -11.47317359260699 7.270937817747788 -2.548537250510011
C -10.71332955200313 8.20645905923776 -5.132144702740934
Se -9.264566078041261 7.1972609212738 -4.094898706517457
Se -8.448326655430209 8.588960287887458 -2.2476141802174
C -8.64574199312456 7.531196649001231 -0.5933992082809508
C -7.476955758960247 6.525636600497443 -0.3494481689942022
C -6.153531308819846 6.773655788767734 -0.8668233097412296
C -5.109191583984708 5.890020693409131 -0.5866565931248373
C -5.375784515321081 4.709492179393287 0.1864592562981043
C -6.674779959449722 4.422258170265 0.6402265970608274
C -7.700934224688659 5.372769865147525 0.431435382703252
H -6.003279732105098 7.637896221070998 -1.522136002248749
H -4.091641086143893 6.114094790862941 -0.937962697395858
H -4.518871089840509 3.994447101285837 0.3658834475264082
H -6.86777144812429 3.482030661201641 1.197301767233476
H -8.706551520849416 5.158435181731861 0.825644475778898
H -10.42223962106414 9.277443696287961 -5.161847380791088
H -10.72305809168065 7.813382993006517 -6.170970235945567
H -9.593260774833956 6.973026676256088 -0.6305812571408586
H -8.700047606463231 8.208774942692605 0.2605277001299531
C -6.398849773264297 -8.561162986248325 4.659968790483725
C -7.039350943863717 -7.694454679914517 3.740474253462562
C -6.270660877372143 -6.819734725250078 2.914698354439339
C -4.849756461779999 -6.820042575798365 2.9883486013568
C -4.198467209691813 -7.704537169355741 3.892969725424637
C -4.972425950566805 -8.553351727773215 4.71911661735198
H -8.14886009803411 -7.692799426302462 3.677043896532799
H -6.777822631532896 -6.106072426749837 2.23114111477142
H -4.297855736030244 -6.094402631473673 2.382614982750711
H -3.101966668041153 -7.736524770901147 4.012298064228053
H -4.46640017709073 14.53138619371079 5.416041871091459
C -7.358330041676195 14.32804281490663 5.476763979436406
Se -6.335059786784845 12.94004899636083 6.581586136871135
Se -6.028273374179238 11.01843292658326 5.248654863984273
C -4.066683094966088 10.52831187269671 4.920678538417901
C -3.314737497025302 10.18293001546172 6.22441527162491
C -3.895801595046714 10.0022699195672 7.507627252364133
C -3.162755628712448 9.590220158834407 8.630641371699044
C -1.752773806628433 9.467133036628519 8.545055047146702
C -1.16523349370152 9.537208729947791 7.263132196456492
C -1.919936635157345 9.894602199934063 6.11946527721721
H -4.974141974711666 10.24210168234894 7.619276197254349
H -3.696502316334189 9.554474086455965 9.589904641122034
H -1.154823443663942 9.249162932735709 9.462568895052792
H -0.08412055873637637 9.388710607939647 7.115031751382508
H -1.426178788730064 9.977164077962941 5.141288374653595
H -8.141463010662029 13.87202900973888 4.853008633786961
H -7.872684777437135 14.91767689770352 6.276073767498065
H -3.571367424250817 11.36677244748264 4.398623867558098
H -4.081216149306733 9.701638769765982 4.216796311820749
C 8.311161928744992 13.27574806639192 -4.377183922762408
C 7.095704085850582 12.53533229620616 -4.20180456252682
C 6.99555400287292 11.27192798001189 -4.824587542802389
C 8.036288908773546 10.71761722559114 -5.610424183056706
C 9.222193700641128 11.46632347563077 -5.809468101041829
C 9.361019350841115 12.71907751391986 -5.164732299239465
H 6.248055871017679 12.97035552022802 -3.680110860469537
H 6.095622310328224 10.65526246051331 -4.646791672080167
H 7.919470598691755 9.727763587197483 -6.066843954394828
H 10.07466093316359 11.04585027222568 -6.429988892066772
H 10.24616373604711 13.30995572858385 -5.427112721290458
C 8.232878858411992 14.74859934198259 -3.851570622231112
Se 10.05571440805921 -8.352462317254469 -3.421614407979922
Se 10.59406048923338 14.77183196563641 -1.271028995326146
C 9.013971896433951 13.81158889877815 -0.5444009465940474
C 8.868652622991087 12.31919554909442 -0.8917862761183276
C 9.703635783404659 11.68268413415345 -1.839211260570023
C 9.470744751984022 10.37022407473656 -2.220696475388567
C 8.388359036504024 9.6279715847808 -1.674340499016863
C 7.580320150599305 10.23654574472954 -0.7028987280621927
C 7.847363289039769 11.55642705107007 -0.2519492506784722
H 10.54411537148649 12.26540933209805 -2.289833017109648
H 10.14958758829802 9.863843244604395 -2.930072849688548
H 8.198131493182366 8.58154351086683 -1.971603859964778
H 6.698669895731548 9.656453245434847 -0.3183796322746575
H 7.169922988238359 12.05945088726407 0.4713061024394253
H 7.528169476478426 14.85319985990958 -3.025855912474671
H 7.842726413150061 -8.424183547364587 -4.666925957815539
H 8.095027951741253 14.30457610614552 -0.8586062768821856
H 9.140974127318298 13.95378283492294 0.5475275127058001
C -4.995264757103219 9.036085175735382 -8.551837902742562
C -6.181870203007105 8.653272961024742 -9.1693033270129
C -6.680316645247862 7.320635416271095 -9.042856628972487
C -6.000214556609263 6.449291563510293 -8.176234492399182
C -4.848651151675796 6.867691474856672 -7.445557705337901
C -4.288599915515197 8.126248462143172 -7.70642178464748
H -6.720326905269745 9.377946225433455 -9.803540750863318
H -7.54867057972472 6.972281604091794 -9.650766319651234
H -6.374462795311884 5.414179663970101 -8.026946716214068
H -4.295994468294378 6.134591056208244 -6.805683324373699
H -3.33690345033438 8.422218979006539 -7.225942011159654
C -4.457358561430109 10.48126838943217 -8.831851139358349
Se -2.473870284606235 10.59757083236432 -8.540854532298766
Se -2.153873399205139 11.61133800956219 -6.471489103080971
C -1.663801498109554 13.5223567217565 -6.697945294560536
C -2.809409087876462 14.37471741961273 -7.339247289182712
C -2.976251144787794 -8.084479386030075 -6.959867674072117
C -4.117536989133348 -7.389704757555689 -7.453739927222845
C -4.962557604310218 -7.943572775753848 -8.44012419265974
C -4.748431809724542 14.53552475204303 -8.88894601391913
C -3.6499135933467 13.82958904935749 -8.392226026347258
H -2.275176637337117 -7.588437014388403 -6.27356844103858
H -4.282969490989638 -6.334915450206312 -7.074232756535232
H -5.864607150102531 -7.394142001419379 -8.79864378746144
H -5.459043052645962 14.03186116333011 -9.587186371228238
H -3.512717114533785 12.76893655886755 -8.66030082072154
H -4.907168775867404 11.20843841013405 -8.165209768046216
H -4.661717717531613 10.77938386459182 -9.882876675147033
H -0.8220467687866533 13.56482680436159 -7.383965666762259
H -1.432308957763376 13.87883892157199 -5.67967106786466
C -6.256636590313289 8.280807142802646 12.55581597768647
C -6.054230160142547 9.653884386919779 12.1576096191795
C -6.822833289440927 10.68035060679352 12.71741392413525
C -7.788224155089485 10.38553091797896 13.72433522491781
C -7.943903065483181 9.030921534654603 14.14298490757766
C -7.143913773132302 7.996006661125977 13.61073772595533
H -5.394684008842159 9.911851747652873 11.30179367863755
H -6.627871402924686 11.73587693798706 12.44070977889035
H -8.42728022903564 11.18504485832095 14.16827429028719
H -8.732824379549678 8.801636715802355 -11.29514798675197
H -7.333882622433086 6.948827816726174 13.93252320737563
C -5.559472581420701 7.161526856924605 11.7426564824677
Se -5.5882829547878 5.364695919507704 12.64168710562831
Se -4.24499622558023 5.497066180747328 -11.60486585090196
C -3.900032628032212 7.432326277345546 -11.19286142977753
C -3.12290043074739 8.129433122699703 13.86539169122576
C -3.296917441448947 9.520908376850981 13.73166795392344
C -2.666564894719047 10.20591681219136 12.6752275393809
C -1.833332252717862 9.493388944542355 11.76713968201932
C -1.626065884724738 8.080875207197895 11.93348665073509
C -2.296517135292611 7.405571649521566 12.94747005805417
H -3.947217834335204 10.04405100918556 -11.7386363045632
H -2.874885877270176 11.29957320156649 12.50837675943203
H -1.31704361860476 10.02288987430155 10.92314773306349
H -0.9996250570136123 7.551513344445377 11.2198216977988
H -2.261917103582042 6.314567424561149 13.00434391144564
H -4.526618331829085 7.450935764161729 11.45629501073788
H -6.138997971961261 6.998209264496768 10.81609797497676
H -3.285501369449782 7.439166583664999 -10.24848614928459
H -4.851176575742339 7.962263273396273 -11.00179476846586
C -8.824896492287094 0.9037729949498523 6.848184422254847
C -7.444415419233879 0.6109983361866663 7.071350056802356
C -6.800443436290616 -0.2513571846297158 6.180815232934537
C -7.450073442455435 -0.7887436691714096 5.025766394129139
C -8.77728891428745 -0.3908807017568921 4.784884536642759
C -9.463829512209395 0.4263222121617748 5.672075512387409
H -6.934208950927957 0.9844572586010322 7.991642321348401
H -5.712320129707257 -0.4446183744611355 6.332257086216337
H -6.896902138845874 -1.439148902812024 4.330828732609699
H -9.298673086045023 -0.7256292364602404 3.865011846306826
H -10.5045141528545 0.7147756092674072 5.455385389377608
C -9.523603685903341 1.860139084107446 7.844323150720295
Se -10.95561806460452 2.989560533638202 7.014971130840149
Se -10.07808088988944 5.167206387587774 6.603243728650072
C -10.90725973240265 6.325846322180221 8.003505672947485
C -10.09567919813947 6.173334786110601 9.332168432486631
C -10.53084387398381 6.866821892580769 10.51085619499939
C -9.84821387537291 6.728888822616188 11.72275141688243
C -8.708995121829249 5.900063454446161 11.81539815907871
C -8.28168195296098 5.191431273629438 10.65917682057069
C -8.951215349591708 5.383515977433014 9.423158278607145
H -11.42412318402144 7.518887711145298 10.47523756419644
H -10.15680849392702 7.257611807297187 12.62124967449775
H -8.159082737738224 5.840557647411514 12.76482784279815
H -7.366806724331637 4.583072152511023 10.7481039124198
H -8.580282510210781 4.870271059875179 8.509860689043052
H -8.793111267578993 2.546000062058994 8.331187851342783
H -10.02645412519305 1.261405081787577 8.621769349602895
H -11.9699401138923 6.075305344341947 8.144367942777107
H -10.83583955023963 7.37361320797739 7.647741080878324
VEC1 24.398962903971 0.0 0.0
VEC2 0.0 23.80011147558896 0.0
VEC3 0.0 0.0 26.20142968473934


C12SeSeC12
7600
Frame 0: Geometry 1, Energy: -1133.92224 Ha
Se -21.80028218344638 4.093877449781805 0.9501291382040965
Se 19.27841256207486 5.943534657260828 0.7687436801021531
C -22.23579353662435 7.723515108687562 1.081276104059486
C -21.79592193229234 7.761967877872287 2.584369124054318
C -21.67796101188855 9.335244691771948 2.876020662200204
C -21.14096388514677 9.530164438206478 4.360294695783786
C -22.38704425669567 9.372575550913963 5.330538689489777
C -21.92924789580884 9.779998440022183 6.806620977270088
C 19.25867418192089 9.736126203026149 7.697499447624748
C 19.0083676529061 8.217051534707283 8.109323185358061
C 19.70920528903337 7.969689396960788 9.513942621736282
C 19.38947411438797 6.49097657916448 10.00902611035613
C -22.29951761052769 6.464003742681909 11.39375675187147
C 19.8759513881781 4.991415975941728 11.89767383010122
C -21.68985002647345 2.92071044573782 -0.6999642504189786
C 19.3839699607958 2.282440382903646 -0.8640895145459244
C 18.37663985823994 3.331053617663381 -1.499063245003111
C 18.32177630270162 2.996821776094488 -3.053524473781182
C 17.53010460210294 4.196610811652485 -3.732551664184258
C 18.32947669499051 5.550186425152121 -3.468706149384855
C 17.52866232475173 6.65776071044729 -4.292325867370865
C 17.81082554888574 6.232524950790298 -5.803740027591193
C 17.30756702766059 7.365460224688407 -6.784801466768963
C 17.46789262247002 6.734409103357001 -8.23079549929718
C 17.09260425150634 7.878445507858801 -9.266680954407224
C 16.71977623037326 7.066767179839309 -10.57142162030296
H 19.55398682492095 8.532211175328019 0.8286865613468664
H -21.40117777891518 7.725806668505855 0.3999890340461437
H -20.83995598776993 7.243106961532619 2.751977251084432
H 19.88745890200164 7.34292756392504 3.206954298313206
H 19.85767008313741 9.867678295236546 2.772102811083234
H -20.95440028203895 9.805730523675109 2.173162256934096
H -20.62588529438179 10.50620006706209 4.481370128771035
H -20.41355759397623 8.738776026857092 4.618565777140469
H 19.6863009025282 8.359415260067228 5.293694772703361
H 19.31788017235166 10.08574001142883 5.044345910476809
H -21.51451450569424 10.79740133472593 6.845572553930493
H -21.14184544135668 9.097413658157729 7.156116790670555
H 18.37889659207891 10.13360429101788 7.171568831780124
H 19.33894538298023 10.38402630332302 8.593959386603052
H 19.42444463142539 7.507353805401316 7.394195780578509
H 17.93884432472838 7.982835187514173 8.180334798286765
H 19.22989330805385 8.648264794849947 10.22436572792773
H -21.69239677270201 8.168414400546071 9.43452745832581
H 19.73935074182109 5.733733092407722 9.288363767181853
H 18.3149726027502 6.342639435596921 10.19485753315501
H 19.84457368072129 7.217277860341982 12.10056103804309
H -21.2118365479104 6.58353886021177 11.24997208620822
H -22.01485301258647 4.80609572710665 12.83688544972033
H -22.28216626819603 4.257124365583964 11.15665712412333
H 18.81548657380138 4.831404269928424 12.11732394634384
H -20.95195504434669 2.1421299509519 -0.4326489138340245
H -21.33243752994045 3.460983835091817 -1.585993611576245
H 19.01352071313491 1.943494638958991 0.1285097071286148
H 19.47716379910107 1.369609839751773 -1.507538838152793
H 18.72639165822929 4.352220686077653 -1.331931271453801
H 17.39453040558019 3.211310098161298 -1.035304444329018
H 17.82077684003704 2.031510382728682 -3.248644280085997
H 19.33781380954846 2.932983597776061 -3.448967125414527
H 16.52100924469082 4.235300559306244 -3.313284456685941
H 17.47752810391956 4.00995061534222 -4.807575734587618
H 19.36472131812134 5.463973150180786 -3.812560706754517
H 18.35370951243987 5.803649359547011 -2.37870789145669
H 17.92640368009117 7.651820391434643 -4.053907485134254
H 16.49420611335419 6.577676566235652 -4.003265646112316
H 17.27970197843277 5.284639293528927 -6.047667374942199
H 18.87453938592612 6.033687069018826 -5.948312961693991
H 17.91751959067612 8.281136386270578 -6.732512846297652
H 16.25892275647625 7.662024634291337 -6.564764322514899
H 16.84626455544873 5.821111956253621 -8.38292026676997
H 18.49915370265023 6.422335238414892 -8.405614668006708
H 17.93714469900068 8.562546787004507 -9.454769406801793
H 16.24643432656987 8.482395681059858 -8.931377496362277
H 16.51491687487365 7.707852022504661 -11.44661387874368
H 15.84683676141889 6.426623416872715 -10.42078836063245
H 17.55982200019091 6.364114789983276 -10.83693744876767
Se -0.3872268352930044 5.618726249582882 -13.95299302616704
Se 0.1335979207376753 6.796107869663876 -11.94935103467337
C 2.104392016006106 6.703823316318092 -11.512996572402
C 2.597758130645898 7.979256102808535 -10.72176909385716
C 3.661762093974801 8.644195911235542 -11.67817742572755
C 2.803360747892441 9.271407726121472 -12.87941486004086
C 3.897140876689459 9.53506677983269 -14.01050832315373
C 3.044107246513081 10.04603534622995 -15.23351590445043
C 2.350143368287022 11.464968395891 -14.8651183441884
C 1.038474052683373 11.61278651829293 -15.71505987157528
C -0.1600229787599949 11.28160640217891 -14.72540916449216
C -0.3598910137263503 9.708055276443947 -14.63763435572523
C -1.409356463503136 9.464101433973768 -13.44495322383492
C -0.8017457203506076 10.15469419762704 -12.1617465522974
C 0.5482644191015194 6.368423558433014 -15.55886646628409
C 2.060297708074487 6.533771802973551 -15.2012732808534
C 2.570221014414088 5.096566308043418 -14.76084793198801
C 2.467018948617153 4.152783189171431 -16.04055186059042
C 2.706602315885316 2.721321705086113 -15.43165847392148
C 1.315208503378603 2.221115198384498 -14.87192127575869
C 1.571216303469028 0.7500111065046878 -14.3043012793659
C 0.1738250891453245 0.2795012799145864 -13.76722943999115
C -0.002354814964000683 0.9124977203888147 -12.29364254291445
C -1.564691630360165 0.8707830314058495 -11.98967458621424
C -1.874821818460163 1.784633218682989 -10.72538570631817
C -1.46886417235014 3.238924190865545 -11.18169223810722
H 2.690760992774297 6.627717825257154 -12.46180990490011
H 2.323459411139684 5.784064669372278 -10.9446577141541
H 3.084625060742472 7.794581146516929 -9.764749841689289
H 1.688124366509169 8.615163960175771 -10.55649891449863
H 4.37932316494925 7.907864038733583 -12.04812668479509
H 4.211560134788576 9.437516614838497 -11.15193421837328
H 2.339978705942214 10.21636865509952 -12.53766930046936
H 1.976558801721206 8.60594299057936 -13.20641498339669
H 4.368941375699469 8.567510853368104 -14.25643189915907
H 4.673265091455062 10.2101334884246 -13.6608009562826
H 2.235070732357148 9.30088103169887 -15.36348901152271
H 3.627308280561973 10.14156540416434 -16.16544800683972
H 3.107671689675017 12.26525224607617 -15.06701876396799
H 2.122323752000607 11.42952770927455 -13.79790837424273
H 1.089708916364583 10.94857404089014 21.36974596238609
H 0.9685075170756656 12.65247003410523 -16.09008079022216
H -1.084894879299609 11.73792803493876 -15.12203118667329
H 0.02525644782246589 11.74179469465698 -13.70690861559394
H 0.5999533962804896 9.21731424873987 -14.44711695930913
H -0.7763824217119674 9.371517769018887 -15.60366014251707
H -1.561448177952186 8.368861357237964 -13.3645208239509
H -2.388593218164536 9.914672938935336 -13.70138437650923
H -0.666224548421407 11.26513858962447 -12.24313983927719
H 0.19733485056349 9.730037061451492 -11.9045504849444
H -1.559521360906708 9.962863353488318 -11.33499505419117
H 0.1033045696603543 7.334748709891587 -15.83056881355659
H 0.4144336641923585 5.663543254665501 21.56794042385564
H 2.187072529951762 7.265027547731094 -14.38744837071628
H 2.637874411783239 6.926086088266996 -16.05697175171892
H 2.021694585222792 4.631150162588869 -13.90956020173889
H 3.629454838694508 5.135150213642472 -14.47186237651883
H 3.222920028486743 4.419220417361227 21.1555309549741
H 1.465011680570522 4.204368820432458 21.45683819204342
H 3.463810886133268 2.712653786561879 -14.65258287692329
H 3.018491381452468 2.028981236787919 -16.22671750481904
H 0.5546378409563826 2.217927386716545 -15.66118292200925
H 0.9718379873735129 2.904053825170606 -14.07090025356139
H 2.338531722752408 0.7632764083099599 -13.51303167810989
H 1.94213497662528 0.100189747574654 -15.10154612531952
H 0.0992842707533131 -0.833046289859558 -13.70850378935373
H -0.6403101701792113 0.590804198572474 -14.43973659327948
H 0.415972681607653 1.935606399397472 -12.25235958657559
H 0.5453601237072006 0.3258645506052768 -11.56488016721935
H -1.843626648707418 -0.1786662342757042 -11.78819609700979
H -2.127600133513101 1.208728686924737 -12.86520620916454
H -1.305833821673515 1.481204467367711 -9.818100349673344
H -2.973924701934753 1.72155392014227 -10.50751056292951
H -1.943604421802477 3.538155228207441 -12.15398396392325
H -0.3635262402653841 3.269521624073074 -11.29278745261401
H -1.776056507231147 3.993846832369203 -10.44042870451033
Se -8.045002720377731 14.37094738568078 1.446262692117608
Se -8.103328159507122 12.65173081947574 2.972244206226609
C -8.970719563845424 13.23782858596026 4.71182729103037
C -9.691725486966787 12.04304013930874 5.383572847129548
C -10.31609207028381 12.55999317715608 6.768959199342048
C -11.29760525222482 11.42763609432165 7.238371171216598
C -10.51524302973446 10.05609787017574 7.451589085311331
C -11.67157629753808 9.077050239318426 7.967736385877124
C -11.06441675688938 7.624928939980099 7.726432803133728
C -11.20300302467264 6.852864286998544 9.109698984983705
C -10.21883655548348 5.597845068932152 8.917566814194091
C -10.00089864626064 4.997311234692513 10.36229179615589
C -11.40371205016133 4.414995180046585 10.82311051209445
C -11.25207334228219 3.865691779706232 12.29832194674568
C -7.143288418147961 16.01403411275298 2.167234261311541
C -5.600370490399044 15.70584791132585 2.104196807164668
C -5.212216526440216 15.21367542802449 3.571331202414653
C -4.517784943855782 16.50074868650744 4.185119171733963
C -4.455587955248398 16.43440592956276 5.780396912600176
C -3.559395527832719 17.65285143928269 6.277710922370504
C -2.069138965564375 17.06932970700115 6.203324531972757
C -1.16034178680665 18.34678133901952 6.423355186712096
C -1.424238870446002 18.86044962262918 7.909591178790711
C -0.5172271890988577 20.17360031223826 7.984412600101911
C -0.5753072591586246 20.52619431809089 9.553017287365565
C 0.2489324221506891 21.84338214738882 9.765752551746445
H -9.708302056021591 14.00382604130176 4.460722129788278
H -8.215372191747617 13.66353841549699 5.395049766152996
H -8.960501674194058 11.2399154584772 5.547255494575904
H -10.50012554188043 11.62710958692146 4.740308375714259
H -10.84574034551726 13.51977751594657 6.660337426587939
H -9.480078302608126 12.70999520288636 7.483735776397446
H -12.16327817295271 11.2818036851809 6.554231489801258
H -11.68718193167786 11.73576232258441 8.235196286147163
H -9.738806036600305 10.16258443597718 8.210259136496326
H -10.063254926736 9.73985642692554 6.512437283234791
H -12.55538745147303 9.192846493192569 7.344629280456787
H -11.98772555296327 9.318087821770314 8.993306841464785
H -10.01819008389594 7.732847234284564 7.42621005312964
H -11.58977908340599 7.069859214253709 6.936313128672254
H -12.2193295887635 6.496998729366424 9.352466937214103
H -10.84022979838854 7.544837548335496 9.895568687804737
H -9.258643960377706 5.890905586506087 8.476953232364396
H -10.70126152940223 4.856660870491938 8.266478172378768
H -9.608867685136987 5.784064389806167 11.02263046390792
H -9.291593155442007 4.180227591474484 10.32554565942171
H -11.66118690325364 3.581417823147212 10.12605740221383
H -12.22243885934872 5.15107273396834 10.76963679113193
H -12.14252717557031 3.306279719981961 12.59779533923095
H -11.12577044584432 4.691722856294682 13.02517252909954
H -10.38521487861149 3.187614266047204 12.36040446428159
H -7.470255874261224 16.33390630763462 3.188517969472497
H -7.400397726401795 16.83929666493683 1.481401275443221
H -4.984693795475282 16.60479875978391 1.855152384666068
H -5.306913638998431 14.94506233241733 1.357978763607125
H -4.532909679081881 14.35614817414302 3.530024499874024
H -6.107804486168882 14.89183654660933 4.150960211098363
H -5.126991696860863 17.39460345149521 3.946984582317974
H -3.506159052555107 16.62679131766319 3.760491799420205
H -4.026180584774976 15.45069338163665 6.052915896744969
H -5.477928630244272 16.48375030241153 6.188176800576015
H -3.811273380935894 17.89809574860235 7.292782199988174
H -3.707730369546734 18.56284897808087 5.673262524355969
H -1.890590749916568 16.57562931255064 5.201821793928286
H -1.919105541640665 16.28616510740079 6.969355894604005
H -1.363488489821242 19.17697047951451 5.748712093201705
H -0.107923403059938 18.07665206277284 6.283503038034561
H -1.144922139856984 18.08248343327273 8.610120788754509
H -2.458984193145623 19.133394556795 8.106970800733908
H -0.9490754260722245 20.97870865011626 7.357474530327015
H 0.5010922524288035 20.00836126921645 7.684169085311795
H -0.1754586661143856 19.69148042734923 10.13139669068395
H -1.638460129858344 20.63056643862361 9.814531877147006
H 1.303942265054009 21.64688812288191 9.472137016949853
H 0.2571013771964404 22.15555523251405 10.82148551013456
H -0.1532008307664632 22.70224942404279 9.23312087970392
Se 10.56466203562095 12.92229903801731 13.2713989395718
Se 10.66607111408647 11.14043635088879 14.73517521449163
C 8.853618691380374 10.50315923480363 15.32739682302035
C 8.463862217677377 11.40545385974031 16.55796973519729
C 7.020879323650054 10.9731858406506 17.06566429223193
C 5.952077285636229 11.71342859591706 16.1234241075063
C 4.878584668375521 10.64272072266997 15.73271749668544
C 5.603739658970574 9.682747701147933 14.67972961986275
C 4.449152336407078 8.763583229720988 14.13930846528375
C 3.99519993390936 7.829736949930654 15.35990887745498
C 4.868904470262088 6.532173320338882 15.18305136766758
C 4.329711599955131 5.59243874578195 16.36274116090047
C 5.27090496969453 4.328122728802946 16.28687358470956
C 4.735027162241849 3.351527029789883 15.16040880887622
C 8.711385774127315 13.68115378601926 13.18952587043732
C 7.912958659777769 12.67403338204166 12.28682101439164
C 6.404269576380318 12.7972330393534 12.778450794972
C 5.53544966252 13.38930265965203 11.61069064035261
C 6.022327157625173 14.87791266212617 11.30533479473279
C 4.83798413068875 15.48981903788448 10.42085043048733
C 5.040007104539756 14.7147701108132 9.056889159460196
C 6.357916874144821 15.29234226498487 8.334881370291855
C 6.489558245022344 14.51134142254313 6.962558701073363
C 5.921972202979524 15.50366765556663 5.852667798566081
C 6.286205635351799 14.80269343274616 4.467165400656319
C 5.238618827780633 13.61925756661004 4.325488252817004
H 8.962216446500804 9.446327130705894 15.641099783411
H 8.124877697485339 10.5428493430274 14.48955722698753
H 8.510193444192526 12.4565723197206 16.22497124321777
H 9.198185275968539 11.32312036436916 17.3677413182172
H 6.891954287659383 11.24575393152272 18.11999430722729
H 6.903542489603728 9.885251520584189 17.02036552328673
H 6.486963508829533 12.11607901446026 15.24926102676196
H 5.484603241812105 12.57964905893986 16.64290801141369
H 3.972387695022556 11.09206807285577 15.3133149630818
H 4.551197320222419 10.05668592424895 16.62069262820052
H 6.396143382342772 9.112161131495901 15.15948482550209
H 6.033006508000681 10.28729589875771 13.85637414587568
H 4.783866212009936 8.179623769669776 13.28134185031131
H 3.609690681557418 9.393469718969337 13.81545596691548
H 2.95906398138152 7.526094986690302 15.2623974251439
H 4.150384555373335 8.241607105210553 16.36048481244802
H 5.963485057159271 6.71713046937724 15.33507685004445
H 4.711631931477457 6.04238980371234 14.23816919536416
H 3.257910522363195 5.319190157307066 16.18452657554484
H 4.435493833327985 6.120168750775398 17.33469457575043
H 5.266818469656863 3.802121857741787 17.26358401889366
H 6.294133279850916 4.70084347827224 16.05359309636791
H 3.926510760290577 2.697385864422678 15.51348225842049
H 5.550598169116595 2.74323865910022 14.74476718380542
H 4.285677560531549 3.947960640834024 14.3110789076763
H 8.710448112174813 14.70686857660788 12.77573766145593
H 8.302099476158178 13.69126263991019 14.21261974143437
H 8.280348317328075 11.63307078268741 12.37722868966346
H 7.963158499502479 12.96205874306013 11.22828482634637
H 6.315961430570212 13.43505515772976 13.69170023280061
H 6.035904741767849 11.75121296148771 13.02546681200767
H 4.471606145550294 13.43204399960683 11.96830802429748
H 5.59156499018095 12.72773892646458 10.70921539895099
H 6.945025790301564 14.89310105260816 10.73138146704512
H 6.177364194779602 15.43484298247279 12.24286856453732
H 4.947724304261576 16.56515675858232 10.23567311354386
H 3.844966829888009 15.3324436861294 10.88946937450217
H 4.165438154630801 14.86928179911898 8.422918821670326
H 5.142175233335542 13.61878647449925 9.193146643862528
H 7.23419369655578 15.16811454523775 9.001487752333441
H 6.259259950221496 16.37491316933645 8.176507773545632
H 5.943761327262368 13.56464222021476 6.986115564799718
H 7.541270216335954 14.25024943899632 6.766160974611514
H 6.412951730663278 16.48863908827897 5.950594261693353
H 4.844508346669265 15.65459081720892 5.964595760081924
H 7.318613857901421 14.40353913791982 4.502678826058387
H 6.224227386814204 15.47516491884685 3.618553381543205
H 4.224319939952484 13.94988377235023 4.621711714066322
H 5.49921704615568 12.77712885664493 4.977441747926687
H 5.212441901161998 13.28053416545348 3.260846172449531
Se 3.787607925677069 -10.77339364829944 17.94614128902873
Se 2.591902307328577 -10.91863983564844 15.94759180095926
C 2.726996682045613 -12.75133533877962 15.17428120330689
C 4.258083026822294 -13.00469434174597 14.84667087228582
C 4.644610561977709 -12.15929020656225 13.56296004956677
C 4.069563801003591 -13.03181096674898 12.3820074356178
C 4.231383974831215 -12.14621959468824 11.07811188908578
C 4.199678827179092 -13.24312224364971 9.922240214746306
C 2.692661402937444 -13.63823493446197 9.648422645770617
C 1.962626018169363 -12.31585147114562 9.112835313200424
C 0.6324675095882623 -12.92086952817924 8.488347673612161
C 0.008197076147446783 -11.62594836014329 7.835627693791721
C 0.3384092248057683 -11.75063151814669 6.278902729121087
C 1.755182953900203 -11.09198975321468 6.021357870507344
C 5.307530296431599 -9.444825475701185 17.91078388917625
C 6.487992473654857 -10.11580969680969 17.13486210658113
C 6.058191678351989 -9.844679099414499 15.63285002054717
C 6.179587267359697 -8.279275998679264 15.47541803893909
C 4.762998026807054 -7.828705105834595 14.91251333976745
C 4.527979662485439 -6.3263767083908 15.34148102192599
C 3.06717983643532 -5.883577287600924 14.90380239890931
C 2.096520795767188 -6.600229074485256 15.94000845771835
C 0.6861709579328036 -5.964954241243613 15.60339135049866
C 0.6600264436938018 -4.604775764306652 16.39652235408455
C 0.1291418441328954 -4.92002944530798 17.86253584849509
C 0.5809444000461629 -3.714066818957704 18.77072531617782
H 2.080851922053159 -12.72180238598079 14.26584415613736
H 2.355166904087251 -13.52088314050446 15.88100433793756
H 4.469538725162471 -14.06902125121889 14.63825616994617
H 4.851986003849682 -12.70389325944613 15.72859608130538
H 5.755622035349452 -12.04161982551347 13.50466939212627
H 4.206969305338145 -11.14708849781654 13.61536793910493
H 2.992482489659644 -13.27225165266557 12.56955909430151
H 4.655364104524596 -13.98716146383607 12.29260816123368
H 5.206896621777606 -11.63094831465407 11.09630952742314
H 3.452233742645512 -11.39500191041669 10.9566124092512
H 4.770326863977026 -14.1090754201798 10.29022167465649
H 4.684199870471421 -12.87760394814932 8.992341283704111
H 2.165771583026849 -14.03409251201117 10.52684216015873
H 2.685708967216687 -14.38537298221513 8.838841759180125
H 2.55446450979036 -11.80591640009053 8.340704009062641
H 1.72321859009653 -11.59165272065072 9.916518211286588
H -0.02557526500040342 -13.34945340746294 9.279218313266378
H 0.7797641806270098 -13.72891020354002 7.77387658250342
H 0.4711636686018687 -10.71001306020946 8.276002216472268
H -1.078535845677256 -11.5111888985769 7.995066513062916
H -0.3931818693574881 -11.15178141288672 5.702374655657865
H 0.3174227617086257 -12.81520933315923 5.945382828158152
H 2.509390503158377 -11.74261706764407 6.506607957885469
H 1.837304047804815 -10.09094096239789 6.49039796586977
H 1.989101209216284 -11.01227416081024 4.948689535771206
H 5.592461222306413 -9.249941717750183 18.95576700645746
H 4.909611295835373 -8.518031518665525 17.48765799543575
H 6.531947625995733 -11.1842923387067 17.39772711698354
H 7.475139247537901 -9.674309671481828 17.33861866715657
H 5.045353979213628 -10.20909837478064 15.46538702259021
H 6.742545632547457 -10.33977336878539 14.96070376819413
H 6.99881349424341 -8.03228580257921 14.76225321765976
H 6.375020282855287 -7.829943858676192 16.46440296165457
H 4.010673208286057 -8.449050129316028 15.3760847005233
H 4.695906675295978 -7.948526217365678 13.82783354733851
H 5.293351054711694 -5.700207308840212 14.86323815163715
H 4.64667562650828 -6.237618793987664 16.44737088806293
H 2.842696321726563 -6.147670921736293 13.85141528966562
H 3.006306580176162 -4.787504576721152 15.01081525318207
H 2.366899911459544 -6.374017799931108 16.97083996285105
H 2.121510586081921 -7.690352349670918 15.83603621217971
H -0.1530992299603453 -6.637993764892287 15.86837237433163
H 0.5960738493912948 -5.72158504851783 14.52957371355792
H 0.001963410437132907 -3.873696825271487 15.90869274715542
H 1.678327282765038 -4.166242018404989 16.4387537748829
H 0.5943198966315189 -5.847666247645273 18.23663140091664
H -0.9617736558673043 -5.081803877107404 17.8245437970438
H 1.668894865052206 -3.59984896656127 18.83169906440114
H 0.1868215223404024 -3.900066352643123 19.78850025222794
H 0.1285643275876429 -2.780612200289693 18.39366759797773
Se 10.75223597053048 -13.4021534981737 -0.3615306151475169
Se 12.32412606833731 -14.28588535274104 1.038223207197486
C 12.81711547632687 -16.11920412405142 0.4416346273406778
C 13.98748007076751 -16.68049791401302 1.326912902879146
C 13.33385597796343 -16.94227902821098 2.752439883769674
C 14.55543374192416 -17.54797209774922 3.604936327454006
C 13.81011979141228 -18.37994282958412 4.704831239976547
C 13.21481599667589 -17.23087241775048 5.671265873094343
C 12.09686271628973 -17.94395378589629 6.545629812526363
C 10.74326844929203 -17.75100057261865 5.734193829416744
C 9.66134719205901 -18.57459935573561 6.600452758765319
C 8.317947301661658 -18.38244727158052 5.789622420818842
C 7.161971231754597 -18.95129741103912 6.701003215749666
C 7.066053865766587 -17.90328300486716 7.868150157495881
C 10.51512214808562 -11.40843017816829 0.01768291237162391
C 9.716737208793505 -10.65757057847761 -1.108853970698873
C 10.56596564378728 -10.65854619984334 -2.449658749955565
C 11.67097363151274 -9.550702195751509 -2.16927463156711
C 12.13333154113531 -9.223479758312795 -3.658735911405981
C 13.10759115467002 -7.95397526891539 -3.583987556798037
C 13.08559815871585 -7.47763679705135 -5.076621646294143
C 14.03487821381289 -8.554716078633717 -5.792155472106636
C 13.9432894946247 -8.187158257143848 -7.333216632418897
C 15.13086246775898 -9.062823527998424 -7.942053491186625
C 15.00294702433835 -8.951341366058191 -9.514987938350238
C 15.36341277147762 -7.482457657021119 -10.02814624710339
H 13.15933571885938 -16.06275339170858 -0.6035350751868239
H 11.96701110526939 -16.80941286132925 0.4780620990461927
H 14.81004761445361 -15.9474216832028 1.465057083586986
H 14.36203836737299 -17.61543873563497 0.9044360643754418
H 12.5148783937088 -17.68858379620929 2.690886335102639
H 12.90017213464154 -16.05250307654614 3.230254512750818
H 15.17063272209922 -16.77454580914235 4.054632530550969
H 15.2176693416169 -18.20635215040967 3.018194739136637
H 14.51879578497426 -19.03555216399218 5.245215521703128
H 12.97227596037734 -18.94131485584964 4.242380869197979
H 12.7923902821854 -16.39587191489161 5.061779646928243
H 14.02059749670473 -16.82304211150709 6.322360302033521
H 12.01737990276696 -17.47848445633555 7.546728961247537
H 12.31473774948403 -19.00502452629299 6.649278104415345
H 10.78239120161439 -18.1158734770162 4.679434412776438
H 10.45927306282513 -16.68848216107873 5.686345707443691
H 9.580205141980231 -18.20331430190593 7.630266764103535
H 9.938879821072945 -19.63219378317157 6.673615165834097
H 8.339672223860799 -18.96747618639157 4.857239418573947
H 8.118336851738297 -17.33001536894415 5.572480447977503
H 7.418539794975132 -19.98391079213796 7.10847700199321
H 6.223633478461623 -18.98129205879377 6.13737755455366
H 7.888531544732375 -18.04726606320896 8.597573540544486
H 6.093075142945935 -18.04648123079527 8.369182778901317
H 7.106032463860193 -16.88498693257798 7.47625716363341
H 11.52059956212403 -11.00214561596811 0.1497857213393708
H 9.959172286409647 -11.3264702701224 0.9597431700448615
H 9.430826362401815 -9.632701364971249 -0.7914573350474839
H 8.76685413525535 -11.16870769554729 -1.265145482832128
H 9.937962286359033 -10.41100558572969 -3.314712801856124
H 10.97797129884044 -11.65490090394485 -2.653462884319869
H 12.49880483596147 -9.930407797867723 -1.576884227922566
H 11.29847584855086 -8.658088474691841 -1.675452208497939
H 11.23781619038254 -9.027616232534021 -4.268540135039743
H 12.66246298391316 -10.05257399619772 -4.147091676732987
H 14.08715169886312 -8.164857469757113 -3.215448102621975
H 12.68340302666165 -7.145620031301052 -2.968399356387205
H 13.54930545456801 -6.490609254074546 -5.169398710877712
H 12.07182688552576 -7.40907312708813 -5.50322926100978
H 13.65470992217475 -9.572691982661851 -5.647450456635992
H 15.06831991866048 -8.504731844385134 -5.396368512893731
H 14.09117866183847 -7.099374331206652 -7.519209657560245
H 12.99597702756281 -8.502134305409967 -7.768302725645579
H 15.05617835340775 -10.11107730111078 -7.633853901591982
H 16.10120695173583 -8.687784971693043 -7.580067947478716
H 14.00255090047066 -9.271906036960644 -9.815198785414946
H 15.69821279632762 -9.646919032089407 -10.03963547529622
H 16.30411718771395 -7.107141226816134 -9.582568422213606
H 14.57781405542079 -6.828991808947623 -9.684817025547606
H 15.42249405184251 -7.427001968257685 -11.12812905212488
Se -8.409305512492827 0.5423607504462943 -2.075354169366455
Se -8.091423401026354 -0.7788784466497065 -3.958646714831773
C -6.159750009628461 -1.504143107873704 -4.121104864766301
C -5.921306554571751 -2.159437063250275 -5.531779275139953
C -4.401616218455823 -2.628829616121621 -5.546842006301473
C -4.476215895381562 -4.171602435882662 -5.177251662288953
C -4.322733467657496 -4.213233503140856 -3.597353895218717
C -5.300827300254335 -5.332566449306937 -3.032797877054655
C -5.003992591856177 -5.308732387755796 -1.474413060708267
C -3.689167179341622 -6.153356458914633 -1.222505483316116
C -4.301275054582351 -7.624561021952417 -1.270691458383268
C -3.134650073258567 -8.511788089400145 -0.693873755033605
C -2.954724535375336 -8.279258322246244 0.866443461977365
C -4.240082912268178 -8.839170382326687 1.599707411255323
C -6.706046472500513 1.592356423437807 -1.567145162671166
C -6.93855818752014 2.53284206759492 -0.3340548424705927
C -5.744950634895448 3.605910480618458 -0.4143881324021635
C -6.381521603858992 4.97070457360188 0.1261737455451198
C -5.294290833529862 6.132754133612049 0.05258368752492375
C -5.295366787318566 6.540197011884929 -1.496939704110715
C -4.965507321695525 8.087751616428278 -1.57354760471306
C -6.302276671434594 8.727158044158152 -0.9601661543099117
C -6.117585150090013 10.29452444076632 -1.040728888798638
C -5.733942235608783 10.77838348885074 0.4196413811167987
C -5.203132053508046 12.28137241184099 0.30954736937424
C -4.235705610928499 12.37447754056505 1.552487989688944
H -6.088312629382602 -2.238721573395231 -3.29733523504971
H -5.492814803542974 -0.6632987165020036 -3.934866952519205
H -6.123233936817943 -1.447521946547246 -6.347608278714413
H -6.603147760383522 -3.02595384872529 -5.666862588738337
H -3.740988536821229 -2.022863673583005 -4.876894972569968
H -4.004363143341708 -2.547404888707753 -6.573842449089263
H -3.627906973520913 -4.713404629824972 -5.644860019793194
H -5.4365778495409 -4.617636986956058 -5.498037760245476
H -4.606703237303268 -3.214046605811138 -3.221315296256681
H -3.253165341927275 -4.385060969855842 -3.332533528824401
H -5.057005823774146 -6.30304545802399 -3.502686695905417
H -6.348108835451299 -5.029207584509965 -3.225796260343697
H -5.842655803936749 -5.752915023342243 -0.9425181801498668
H -4.89569451868813 -4.268953855971186 -1.09204698985355
H -3.245655246558853 -5.901175784792085 -0.2855115282034074
H -2.902258103047552 -6.008592742726307 -1.970775559070704
H -4.597294762198615 -7.90213938309986 -2.297096641762188
H -5.130118384073265 -7.745170524582023 -0.5733811871166465
H -2.219608164167739 -8.246746819666896 -1.222967528310051
H -3.324452542752105 -9.597393333151157 -0.8682802463819911
H -2.892823358287141 -7.200030884238809 1.067265461390112
H -2.044359533956891 -8.799132899509379 1.249803756820414
H -4.315893322724792 -8.50605591598989 2.650522463084684
H -4.318009199362351 -9.952873570310267 1.525992303809589
H -5.159767414599731 -8.42568190816718 1.147662631061836
H -6.524168771010483 2.198028714857243 -2.493558804405362
H -5.848843470042848 0.9214053710424046 -1.389231768475694
H -6.938352086724855 2.063167800592669 0.6495587844642989
H -7.896176869099148 3.041881121654113 -0.4526077650046694
H -5.376631955860985 3.742971266237428 -1.458264359664929
H -4.904840719088616 3.276626932436892 0.187226422795238
H -6.710892461498149 4.788315483762354 1.15431511840188
H -7.293796357121029 5.256646424972904 -0.4334397952686506
H -4.295424237761239 5.856624706749673 0.4492522740895309
H -5.678578379479151 6.960642787889913 0.6922319082439223
H -6.299705583525488 6.349674494065151 -1.909825247138982
H -4.569633321133963 5.930280503890506 -2.056605242393572
H -4.765415778601498 8.404241681625615 -2.617315426267763
H -4.055571617509497 8.350716084393564 -0.9809489357330948
H -6.473951679748451 8.399238214817549 0.08850771443460882
H -7.169567972428774 8.42114134004963 -1.546445998367057
H -7.070247583410798 10.79910087021046 -1.398681279950973
H -5.319374897560282 10.51408274611836 -1.762553362464458
H -4.96552451764521 10.15996255834665 0.8847459620250402
H -6.638493404327405 10.68218961926502 1.052200618246697
H -6.023069958437073 12.97753617026889 0.2873491197248413
H -4.641503579938788 12.37840182029123 -0.6490458119142315
H -3.782391726390321 13.35875929897954 1.531126284553171
H -3.466119139010151 11.58837615087017 1.486790285853834
H -4.795034178243221 12.21487851208345 2.500665222917172
Se 11.32399521622012 8.188335236126166 8.98734919321512
Se 11.22295825965351 9.695956531516087 10.76757492765507
C 12.94804528173287 10.5219565910832 11.1708699410236
C 13.56421834833614 11.08429229131955 9.836521971564796
C 14.85608926157556 11.85843447619691 10.2960472187024
C 15.96157726019553 10.73557852185438 10.12955254960758
C 16.18439118874776 10.80985339288862 8.569052976529724
C 17.05063206564567 12.12014833045454 8.310251066404522
C 17.14204840532426 12.14648383388548 6.733908900953931
C 18.43953307582079 12.99645775532502 6.379066174414383
C 18.59062681507229 13.05436065825593 4.783473911236155
C 19.92314540904678 13.83841090657948 4.468671626260669
C -21.3811098157558 12.85291111536263 4.923472910767321
C -20.12188909117892 13.76277820068762 5.117112362890655
C 9.517647451015208 8.061494430270509 7.97918472933923
C 8.547279933509721 7.501042901383573 9.074422314083982
C 7.164089092627759 7.282182547403937 8.327176532676122
C 6.154118373914968 7.159951549388222 9.545582629810854
C 4.699329764190098 6.959722162786415 8.938466201914265
C 3.786465936364556 6.507124994265321 10.14685388959557
C 4.074971398991381 4.944774184164354 10.26825002717298
C 3.135565403213962 4.422793985528516 11.41374808424654
C 3.52903098943418 2.871636494604466 11.40896610039929
C 2.481821044955911 2.233527649745346 10.40993428948665
C 2.423926403386201 0.6672230058404628 10.67383574231104
C 1.333010288798629 0.2081908398398252 9.641042986255378
H 13.62575715122852 9.807765960497054 11.62952709642136
H 12.80626337070616 11.31194086720122 11.9377980414952
H 12.86766889301562 11.77285227288072 9.379263952658967
H 13.76794092599127 10.2514207987058 9.149149421604609
H 14.72613204581503 12.20064577287865 11.33575053807424
H 15.07111682948248 12.70652878172134 9.644307683792512
H 15.54780859164469 9.732016826571664 10.41536648006934
H 16.87531728753229 10.9503792350122 10.73909290312343
H 15.23360602331626 10.91965964815292 8.015222286978339
H 16.69066664611327 9.915676085038509 8.22577966524867
H 18.03670184173879 12.0091254152795 8.781530875299701
H 16.56704686090026 13.02824521669769 8.7215624807504
H 16.2153106062758 12.59903442468045 6.318162455682093
H 17.21989723423747 11.11337518534801 6.340286229302924
H 19.30008920943897 12.4612323182931 6.810496163800755
H 18.41192169177304 14.00654696837872 6.806182775619614
H 17.73634193166642 13.55590162218882 4.32886067278629
H 18.63235041748802 12.01091883056809 4.441515693014334
H 19.93640477084861 14.80962725816532 4.968424765829586
H 19.97008510110222 13.96297060313439 3.393563432142578
H -21.18934299281432 12.08491639799305 4.151447295638866
H -21.67579709839773 12.38583961243718 5.912340600354081
H -19.24993367886301 13.17360577596931 5.517223308353755
H -20.30454778882307 14.60057882175298 5.820003162161995
H -19.81136585787931 14.14310258131569 4.153697351758737
H 9.643027153688262 7.408436889481074 7.114030518463947
H 9.251528241491755 9.073202007589916 7.64238803416578
H 8.448372486661032 8.191817883892829 9.910375526421534
H 8.945236314522436 6.54025833146801 9.464576983845479
H 7.159803144267292 6.396722040390329 7.662196518912795
H 6.90172138950137 8.163608356302788 7.725657391306405
H 6.170952620099112 8.117287947515317 10.16929826050243
H 6.378777348776758 6.318526962758922 10.19942030172505
H 4.725471357488986 6.206781141787981 8.140868834410846
H 4.337312026021156 7.90289971681246 8.434888607778786
H 2.713504773144106 6.650822703037857 9.899597839217346
H 4.021662833106908 7.053292397547875 11.08979655016125
H 5.15175821430743 4.759827792354142 10.46693184780352
H 3.868510361070503 4.43361616484338 9.305844883791368
H 2.063814978524026 4.573833030642133 11.19842550941853
H 3.344743472668569 4.86627380216574 12.39984233766805
H 3.381780128914803 2.486656647543556 12.39303214073878
H 4.585395612762648 2.709809347774122 11.14225723594448
H 2.796560068196108 2.490555515965786 9.370572373301432
H 1.487676580914515 2.664653630914407 10.55515878772309
H 2.130436959255367 0.4810525765547524 11.72734546286293
H 3.40843508010509 0.2154897813913321 10.47040385109235
H 1.470386228498276 0.6025128379210771 8.645637627188599
H 0.3122300029550555 0.5148245687944772 9.982300888818488
H 1.333124331788003 -0.9023738541465656 9.568262734667275
Se -15.12864717568405 15.54491472218268 20.91858800862589
Se -15.03530020355677 17.74122840964968 20.180712244476
C -15.58486927402608 17.99216220805841 18.27001309874226
C -14.44511309762419 17.47461557148117 17.34358256245838
C -13.15562814846925 18.36546256359539 17.73099747287182
C -12.24059663810669 18.22702137282306 16.45900480923943
C -12.58961158345269 19.47580824094486 15.53036718651562
C -11.3062005805707 19.49853146524298 14.58987223255779
C -11.52806434582645 20.77373412963323 13.65362812276786
C -10.2201510924644 20.84267623491951 12.75908148539095
C -10.36933621023558 19.65221863243788 11.7115492465729
C -9.165506256255883 19.79089937763659 10.68291606900413
C -9.353284083983796 18.54858814720151 9.709787512898247
C -10.61528032953951 18.80085169801729 8.774685313170496
C -14.47075476148123 15.24022179980424 -15.17475710568415
C -12.91626970810112 15.44659089332248 -15.22571694494148
C -12.60776382871074 16.99828647461121 -15.38142802917636
C -11.19538128455896 17.20351292084481 -14.69307433701294
C -10.9881369954069 18.77812484597511 -14.51091950838142
C -9.802720049666167 18.91913015583536 -13.4899210070556
C -9.282538247249649 20.43893356581197 -13.62714015031435
C -8.450868839896053 20.70905793601424 -12.30482017312476
C -7.196225022435178 19.72268184193688 -12.31976627115165
C -5.929691488809861 20.57198565104556 -12.68451529737118
C -5.74443462221889 20.56094080745911 -14.29269250635908
C -4.770616874593058 21.79528580136812 -14.49807791736522
H -15.76003295207543 19.06482359664387 18.0792654832031
H -16.51857006509866 17.44938139064909 18.10184488504688
H -14.74084220348222 17.61813972744043 16.27700775526634
H -14.21629854110845 16.41926319120509 17.50035792227148
H -12.65226435483465 18.0134819778451 18.6627730514657
H -13.42672485117323 19.41124654937364 17.91486403388057
H -12.38741540439391 17.2679613580675 15.96603929545823
H -11.18798475197116 18.26188685398676 16.7486769846812
H -12.69139201420849 20.37937678985429 16.11768204544991
H -13.58384610126881 19.30924697985178 15.03347465716031
H -11.24344182235438 18.53757659623464 14.04825924302672
H -10.36357996656992 19.61542848275941 15.16002581239998
H -11.61119499551175 21.68583225101136 14.26405533918529
H -12.41443607862706 20.69193787261079 13.02703258945161
H -9.340331779176712 20.68794495942571 13.41190097244882
H -10.08324157961935 21.83169407442242 12.29656935456297
H -11.31341286262478 19.73443706410751 11.14608845272762
H -10.39129868470892 18.67059079162127 12.21294642028624
H -8.178663616100355 19.8150157377759 11.18724711596083
H -9.300347477059466 20.71789505232945 10.07084482258854
H -9.524638420643802 17.66497185920474 10.31507165669554
H -8.438993897374019 18.41128451109623 9.14108013006725
H -10.45692922051837 19.6783393591125 8.093688455022383
H -11.51444348446625 19.02101919750254 9.405994936274572
H -10.84149075532461 17.92452297222082 8.182687093913968
H -14.7115586336048 14.20670870038993 -14.91235705121186
H -14.97130417642 15.95514093640642 -14.49315412792347
H -12.49871423184165 14.91388901888611 -16.09914934270667
H -12.44706173268417 15.03557755574578 -14.29322521155506
H -13.33538842392081 17.5623406621074 -14.78608824872537
H -12.60437801491218 17.37433030430259 21.55419797195543
H -10.41303636703291 16.73796548617893 -15.32666006461328
H -11.13405469372618 16.76829526908986 -13.69706698927958
H -11.9156347510027 19.27202690535977 -14.12329397944455
H -10.76344336836143 19.17898632023988 -15.51134818204036
H -9.015158075272018 18.17780602096916 -13.716962540326
H -10.18431661555458 18.68065898386675 -12.49421904228449
H -10.12923747339876 21.13760918048252 -13.66155100121811
H -8.703586260510439 20.57133136100376 -14.55898358616422
H -9.096422090746483 20.4753475057701 -11.46021897422366
H -8.152916404007197 21.77090796288843 -12.27437305294586
H -7.39962863414191 18.86449584918729 -13.00224549189947
H -7.039437775783959 19.31557515660296 -11.30265511148439
H -5.053292447784233 20.12942790280132 -12.21201468983326
H -6.005488693117089 21.60011771797461 -12.31669991396702
H -6.674143000195814 20.69679291431444 -14.83690361552129
H -5.28557161582255 19.61764706574015 -14.57969429584301
H -4.346821415151385 21.74550611686852 -15.4969234360876
H -3.959632672523068 21.78824409991829 -13.75692511028505
H -5.362299735081582 22.73206677908508 -14.38648541680074
Se -19.07053840811246 -3.277739101658057 21.15873859193877
Se -19.63702418388761 -5.514074598577477 21.187211336415
C -20.91025125596781 -5.948445486981572 -15.26488457175562
C -20.18226655658001 -5.497442962549679 -13.96117793170318
C -21.28321669466811 -5.056072160400706 -12.88136268316914
C -22.20619274025329 -3.905570269894358 -13.44999225789026
C -21.29032938275702 -2.685476793115267 -13.8681248392933
C -21.01459850406726 -1.854047221555828 -12.5635263618339
C -22.0409092957914 -0.6234712916689473 -12.64613255100812
C -21.5643381734482 0.417960136853409 -11.55326375992553
C -21.98461482492138 -0.07429406433082568 -10.11927116380865
C -20.81499981458209 -0.9876160641560128 -9.549102320366915
C -21.08666461191308 -1.131310128426389 -7.971189405308954
C -19.70730996716711 -1.436660583338958 -7.265285291571439
C -17.61081877626939 -2.738663423229987 -15.51004075605579
C -17.46538807853372 -1.1938902185874 -15.50511564055222
C -18.72866519484712 -0.6264138872544526 -14.69750781649086
C -18.57913957807419 0.9310414232703956 -14.46995860289761
C -17.46254035222174 1.100311097429576 -13.34160947334504
C -17.85912319393966 2.221219195121093 -12.29728355297475
C -17.7772704276099 3.56301881095378 -13.13342367588751
C -16.29580778210361 4.129744682684288 -13.06099570243346
C -16.00023723161795 4.671354903322628 -11.58635839995564
C -16.93752084849069 5.92431620727993 -11.26488559125032
C -16.49572463140815 7.092373942491048 -12.26481958830192
C -17.69094257601525 8.134745138618701 -12.28979448414832
H -21.1959214207324 -6.988391034739035 -15.18555528564205
H -21.80839886336657 -5.348086951974017 -15.50717792315342
H -19.50000465278791 -4.636226872719014 -14.12135359522891
H -19.64309407145269 -6.351708257322867 -13.53866929966048
H -20.72926225623489 -4.753598782410669 -11.98913533529747
H -21.8597171828126 -5.956469321360467 -12.62292110365547
H 19.54888791900278 -3.59623630404734 -12.69126833775079
H 19.71876239053231 -4.297302255444305 -14.33533531717146
H -21.84698740957385 -2.05375140021548 -14.58628093572573
H -20.37501655971393 -3.029892793304516 -14.3486003741636
H -20.00662652170644 -1.452866724943022 -12.55301810496251
H -21.15826502574847 -2.497324654436996 -11.67658263240006
H 19.39193914010718 -0.9278624609796466 -12.4706339601278
H -22.00940254100867 -0.1673297511523602 -13.66454190760099
H -22.14853413844174 1.333072063427412 -11.80005316980312
H -20.48746070133021 0.6589423948198931 -11.67077238274125
H 19.55087051577178 -0.6216893172420793 -10.19870341222291
H -22.16124982789139 0.8051905228391172 -9.480281962306805
H -19.80651113641471 -0.5330245303356063 -9.719991338405867
H -20.81236002117557 -1.985914744117168 -10.06086302407754
H -21.80425683022766 -1.967670062472267 -7.811349427863812
H -21.522524941263 -0.2060628051164664 -7.58931717759751
H -19.86770192504182 -1.623755025666717 -6.193081946016162
H -18.99165427997886 -0.5739935685405608 -7.317054874328671
H -19.19901322629337 -2.311630587651409 -7.697358758329225
H -16.67738748172124 -3.282453165528246 -15.82719555599838
H -17.94782421633101 -3.141931802155353 -14.54739346708989
H -17.45974175725438 -0.8283377972252368 21.41773209482001
H -16.53243692467701 -0.8822022838004177 -15.04451189100341
H -18.83427048792829 -1.11627068621081 -13.7045083643289
H -19.66919795209095 -0.8211099915418157 -15.27345976307766
H -19.51582396100819 1.309014593624184 -14.10583262152772
H -18.31528752909684 1.443056388210982 -15.39663077972258
H -16.53096617399046 1.308639664882639 -13.86569949463132
H -17.30298473808064 0.144621400380607 -12.81421908598292
H -17.16152673341477 2.177392303903842 -11.40467608368209
H -18.89580544797817 1.9900400756529 -11.99800225503947
H -18.44950643389477 4.317894197697427 -12.68830359198937
H -18.07633654925537 3.384069441884305 -14.1730916361366
H -16.2487241547528 4.994242496659525 -13.78109687094332
H -15.56171614170404 3.394935969879261 -13.43393249355208
H -14.97729836641147 4.98598263252733 -11.44727595224287
H -16.21290293173704 3.857150030352395 -10.88680257036399
H -16.89876434702737 6.246215942238978 -10.18209637601266
H -17.99785331242672 5.666184866881088 -11.47187224386724
H -16.41865332095204 6.643155349339763 -13.29859212001082
H -15.53510050102323 7.556016708407543 -11.96823510603033
H -17.3786048759248 9.043515839196594 -12.83006637918095
H -17.92596076200047 8.457974131243988 -11.25334296190376
H -18.6160799609572 7.712431741586028 -12.70700465137119
Se -0.8056578254006924 16.24922938416752 -3.155269390064412
Se -3.023484145960674 16.45017868486742 -2.632116616445385
C -3.945020576837415 17.86822185405828 -3.778914030738579
C -4.223060846036608 17.2195832414488 -5.177092799104096
C -5.581632802170511 17.88344843468649 -5.650361065276821
C -5.64031080414826 17.4248691886433 -7.181493951257143
C -7.150021500773001 17.48384843221459 -7.671584410789722
C -7.788344171869291 16.23559232261523 -6.95738521518561
C -8.826412118558775 16.6577391309835 -5.806338637714813
C -9.578616679534431 15.34179703092131 -5.290679349211961
C -10.39353099843592 14.79020884758768 -6.5486890279081
C -11.93912937072914 15.12893853054695 -6.332232032982342
C -12.04929608913558 16.72393354953849 -6.513992815800081
C -13.61456394121366 16.86998071340694 -6.442169241249948
C 0.2677504861225701 15.68952903553432 -1.561933407622381
C 1.767567041065009 15.34309369529312 -1.922553108553426
C 2.355444405502169 14.50931876292032 -0.7204626079188627
C 2.60393037206363 15.63116459157287 0.3956354334163735
C 3.675931987216137 15.00168435498582 1.376780216300289
C 5.128978401144168 15.43192369241623 0.8662863623356682
C 5.874527012209897 14.09679962415276 0.3803571638618481
C 7.227436521589185 14.50801842382115 -0.3364761231206296
C 8.20642658691327 13.24014012316144 -0.09976763339608166
C 9.289396657447242 13.34346017006219 -1.240008849495699
C 10.39868821951269 12.29900914046326 -0.7772186536404078
C 11.2294089725724 11.88525399635789 -2.05194937913888
H -3.302695644961051 18.75840643443177 -3.857169829765878
H -4.900274021813068 18.18633555263219 -3.332794307776977
H -4.289051479614246 16.12600636510215 -5.080976208158213
H -3.385910091125731 17.42537938304898 -5.823449182642798
H -5.57996457044629 18.98345803955286 -5.574851130021028
H -6.475738103543528 17.48320607728897 -5.141955305487071
H -5.248908192891432 16.4067802855217 -7.314691131752753
H -5.052739011490014 18.15614098085677 -7.780900152459189
H -7.232030584635718 17.42234864359301 -8.790789081383478
H -7.580733733401879 18.43192697395176 -7.342501843664413
H -6.993582595958439 15.56065275699162 -6.597985438888252
H -8.33979389023448 15.63330940627418 -7.709436434840595
H -9.536579390472857 17.41602739043175 -6.179566716588564
H -8.278662087305877 17.08420125287817 -4.970779878465077
H -10.24175085584784 15.58873187745701 -4.445362002342391
H -8.863147219879023 14.5893918851733 -4.941338697327756
H -10.25657436673524 13.69922674116325 -6.613109928527706
H -10.03473265981623 15.26201980973087 -7.475362216526684
H -12.28543469354659 14.81576398051337 -5.338508930939725
H -12.55354255376604 14.59969536162714 -7.088991582896483
H -11.6734416836098 17.12101101757547 -7.472828392393888
H -11.53341475108279 17.29947160770971 -5.694453572016664
H -14.06406668632824 16.29065061544093 -7.260548344127762
H -13.92373202683548 17.90588856521225 -6.616458848477802
H -14.05228734432131 16.53038508474281 -5.478561481493189
H -0.208260867788147 14.81572847355477 -1.100468076825644
H 0.230317153434646 16.56412388911903 -0.8618731765607985
H 2.318686523860621 16.29574022863402 -2.066922612376052
H 1.837948510085063 14.76949222269757 -2.857049932946332
H 3.273241472262926 13.98617952004421 -1.00380238068193
H 1.657570437787578 13.76636373063634 -0.3332767132715443
H 1.696598333131442 15.85550657081602 0.9645630561404545
H 2.978831679554829 16.58984809500646 -0.03958199586667101
H 3.547947128215715 13.91344062797544 1.39699106494782
H 3.466337649253184 15.39665180306634 2.37719735386093
H 5.659168475609398 15.94086367738581 1.680019517264361
H 5.047063621907236 16.20080753875343 0.08781168275121828
H 5.243898434888963 13.56112223369927 -0.3317422971551097
H 6.028996044969179 13.4202353182489 1.254106831752736
H 7.658828111016002 15.41274553195509 0.1382036429625365
H 7.073322659736332 14.66208364874599 -1.401810886399572
H 7.687987487846177 12.26624850410968 -0.1216502465221524
H 8.642305770085365 13.38709823241398 0.89336418206529
H 9.677284810805793 14.36370371819721 -1.348848252242214
H 8.875576489543398 13.03051834997403 -2.232935656716752
H 9.894196128059635 11.4074982540825 -0.3472804702306178
H 11.06696248514255 12.76786478512769 -0.05005388464598026
H 10.55597097128429 11.50610750220713 -2.826319271094837
H 11.94546391239833 11.086772738004 -1.72275187662246
H 11.83363270834893 12.70504034337745 -2.461269447455698
Se -10.24838103675094 19.88875499816471 19.10979254490066
Se -8.699740321337467 19.71452115785866 20.83786639901385
C -6.898183717399074 19.13176798672494 20.14867749597518
C -6.537564054440486 19.98322415313948 18.86530924075156
C -4.978302288010799 19.93607634079397 18.65198059641119
C -4.256865824749493 20.69213673426007 19.84679644550438
C -3.942229120659484 22.17853836720442 19.36298215809622
C -5.323194447770669 22.96564504812769 19.22172029052072
C -6.024258569698698 22.85366374764123 20.64000415779389
C -7.469839071181998 -20.49974030747034 20.53347829518538
C -8.152198873455282 -20.74059154243736 -16.04266499219749
C -7.494503403315758 -19.71957782756021 -15.01445185241259
C -8.069812278240526 -20.25518514388181 -13.62077906627403
C -7.566822358111049 -19.19440579588179 -12.59667630650075
C -10.49469720628228 21.85293499562204 18.55559526612287
C -9.263936041302516 22.31656984877334 17.70404027503828
C -9.327416647924322 21.43304914466775 16.37459015203796
C -8.346552861350903 22.1726294491905 15.39051558615964
C -6.913890982856855 21.59750774873894 15.75918568827641
C -5.797615612430263 22.10437879949965 14.74938639257991
C -5.051668764284504 -20.72299996011321 15.43901793167792
C -6.01722713333836 -19.49214871051509 15.2726138852899
C -6.069841842569922 -19.20847569408131 13.71447058360614
C -7.020549834663125 -17.91437428999415 13.59024512364363
C -7.174631969054139 -17.72580210543128 12.02400771240894
C -5.760497902236467 -17.16049741437204 11.614316612465
H -6.958554797415412 18.05573590163522 19.9267277076896
H -6.194098601218278 19.264898241591 20.98500957211475
H -6.898765609392602 21.0093094388108 18.97497240329406
H -7.065085515864453 19.57002783616094 17.9901862499764
H -4.671494637546325 20.37398794962958 17.66167760971877
H -4.679092562648261 18.89153353411007 18.6551032576728
H -3.273183437863387 20.16806890571065 19.98966627219733
H -4.839825550833144 20.73810764819286 20.8031999544583
H -3.369172186583478 22.23352603100613 18.40941815182003
H -3.318802169162335 22.67445294541502 20.11981308759
H -5.938537017721568 22.44815402575931 18.44278188386043
H -5.139785393791248 -20.05297737169226 18.92879522832166
H -5.437653270230348 -20.7054222035004 21.4207169597381
H -6.154435038925658 21.79764141656536 20.97973763633493
H -8.037659522887036 -20.95209070336303 19.72457376403935
H -7.366223576363224 -19.42658197546838 20.2842207963695
H -7.987553299632252 22.27298012910947 -15.75869909799756
H -9.244459800264128 -20.55601690829717 -16.08171432795727
H -7.770513139833963 -18.65204921881046 -15.19280772997144
H -6.404537266666516 -19.8188145212972 -15.05043142195654
H -7.608316752863516 22.80810497788071 -13.41792764106723
H -9.172063472900057 -20.33413129042182 -13.66322525985363
H -6.478287797304794 -19.05482985574611 -12.61760731351673
H -7.879646679015685 -19.49227338375675 -11.55187509672968
H -8.057440366297499 -18.24765751180198 -12.80386159447426
H -10.56577739354199 22.47263571880648 19.46060994711121
H -11.42085786792977 21.88253598592341 17.99086325917972
H -8.342286245419096 22.11352226727878 18.25999761206017
H -9.335095099111637 -20.65780901798572 17.48924200953252
H -10.35105481421209 21.41316818823778 15.95332160387477
H -9.00718925903454 20.4073059656184 16.53836429317769
H -8.404578227967791 -20.77313013147342 15.56756596426427
H -8.634106333746345 21.98164062304868 14.34514030856796
H -6.980704372409551 20.51376040449309 15.72032976206731
H -6.628310254142187 21.81439778514821 16.81240860222064
H -6.240791327876201 22.41412830062624 13.77904194161087
H -5.064445607302152 21.29512093400514 14.5581393889275
H -4.092546033076427 -20.5405322187239 14.9500470571676
H -4.825402677678997 -20.93382911028704 16.49713668021889
H -5.584155370614526 -18.60275056627259 15.76792380137318
H -7.004499453292113 -19.71473704332104 15.74865295859993
H -6.496065047417742 -20.04529825270078 13.13785957913322
H -5.084565750768762 -18.94039401774812 13.3218286050803
H -6.535653041014077 -17.02953765703389 14.03216810645199
H -8.002242479659055 -18.04601425214649 14.05214580977692
H -7.988060610120595 -17.00178527110035 11.82484713476091
H -7.459595402340982 -18.64911609190669 11.50622912528462
H -5.77074891243768 -16.89876696508642 10.54790434677041
H -4.987021462015533 -17.93524619795175 11.7738705275076
H -5.482899319736154 -16.27461370762913 12.20746622815432
Se -14.78394043723155 -13.0821537370891 9.812465298429517
Se -12.48967850467967 -12.81881140784115 10.30052531071498
C -11.90159186047183 -13.82302229783482 11.90129397335249
C -11.62649936099393 -15.30540251505808 11.46896720288352
C -11.35868409279679 -16.14638961624422 12.79927827731361
C -10.90873609920581 -17.62058867470361 12.45414701007263
C -12.15590954317055 -18.32292133571283 11.74191899769808
C -11.7438589256648 -19.84527172885796 11.5978369655527
C -12.80326662187254 -20.44256536011667 10.57660171801835
C -12.31125095547988 22.15600673629285 10.19359031495101
C -13.36548225036842 21.58212618915123 9.152954394873561
C -14.57396996593147 21.12014629715374 10.06023306159261
C -14.32365938194447 19.62851378792473 10.60952334644653
C -14.69969130467376 18.63222175579214 9.44745482351196
C -15.20760364893315 -12.57204425928448 7.885958678381102
C -14.60994374801245 -13.69397589746705 6.968299109493445
C -13.10451400469193 -13.29389702372502 6.663685246218372
C -13.16957353520186 -12.20202490027227 5.515777633980719
C -11.75212984553728 -11.52455290914057 5.280991571180681
C -11.943112272499 -10.41096210884923 4.162713139237465
C -11.636018928429 -11.10734968031622 2.777628485958672
C -12.82927514023322 -12.12028653066122 2.520172580176695
C -12.60793742734291 -12.56806437436064 1.005009228881741
C -13.72000229198523 -13.61722857865388 0.6705798999578421
C -15.02819465799472 -12.70091010200758 0.4321571055503458
C -16.17979736593463 -13.76603573680682 0.28229666826228
H -12.73995165801238 -13.75064056273504 12.62101766695162
H -10.95061887191793 -13.40974366257906 12.3309397489567
H -10.72671780106881 -15.39173770466292 10.81465234835163
H -12.49797781453254 -15.66669037563504 10.91541370752385
H -12.25219551088853 -16.19202407573588 13.40721572648068
H -10.59946969323596 -15.62403888396114 13.41959937396548
H -10.62740034480211 -18.1363791413391 13.37134763074394
H -10.03906283718776 -17.6326683248745 11.7937600425951
H -12.28030085231 -17.85179202619561 10.74640822502944
H -13.06368344539481 -18.22603142499462 12.3633845906318
H -11.74898788457362 -20.3341256710431 12.56966881378076
H -10.7062528138181 -19.92848849330189 11.16781710344167
H -12.92145361249366 -19.82543778764149 9.674002328578851
H -13.80671575321168 -20.50016789315745 11.03475767375028
H -12.31195931261558 21.54503814428413 11.10590451919567
H -11.33239396596293 22.17323684089379 9.747425570705813
H -12.9449706850229 20.69833628387065 8.631892662136909
H -13.71794382329271 22.30282938650569 8.393660640221732
H -15.52836057473436 21.18262560272601 9.549062221063101
H -14.6332536038558 21.78036785564421 10.94315204239062
H -14.97456247805142 19.43086197334734 11.45590425334003
H -13.27947147256005 19.50730160515828 10.9457892554884
H -14.65663394411835 17.57870411534962 9.809909000382593
H -14.01334499401783 18.75075609034027 8.615025085756834
H -15.71873458333682 18.8208100774272 9.057184401303143
H -14.86565152182988 -11.57017049304887 7.623873478039559
H -16.29423885125372 -12.55784111073067 7.775063299544806
H -15.18498893531714 -13.79416018722089 6.00334126602032
H -14.66726199428473 -14.68013138406183 7.482515572160297
H -12.56535564516276 -14.18115490725253 6.294132636360492
H -12.58540576578963 -12.92502475076646 7.570720893351505
H -13.88989585287266 -11.42509199050961 5.852833027453964
H -13.55290299467679 -12.68156709505255 4.60473399025349
H -11.07939816617473 -12.30195245164262 4.919350058015245
H -11.33237220638055 -11.12639817426598 6.220127354963926
H -11.21040896461748 -9.591212250696682 4.329155731381191
H -12.93760918678852 -9.999563518854757 4.198444611915732
H -10.64028648119125 -11.60369056842683 2.76580854521107
H -11.6194286221183 -10.35541114501603 1.964403460350521
H -13.84605320066609 -11.69553555028128 2.6813667222795
H -12.71298794321287 -13.02245877642227 3.153172694017371
H -11.62499689304943 -13.06119391342426 0.905004214398043
H -12.59489113351682 -11.69631662636864 0.3251393683582188
H -13.86832490747489 -14.38462723657016 1.456804564762152
H -13.44777003314615 -14.16855094341827 -0.2334335861028064
H -14.93655566242805 -12.03799424657032 -0.4603597386584619
H -15.23892716275709 -12.10827807063563 1.330111616022457
H -16.18782293645189 -14.26804854929255 -0.7012197435522812
H -17.15272130141146 -13.22796927156579 0.3617380262228774
H -16.12756500259995 -14.51406236773456 1.068808808162682
Se -5.551103413959723 16.7402013550681 -15.03206659306524
Se -3.911009787566552 17.52043420991945 21.53561898009408
C -2.00298303173417 17.40419401395284 -15.64656029200515
C -1.953365680466373 18.17991319533185 -14.29193814859664
C -2.10545161400418 19.74053583571893 -14.6376921429014
C -0.6621701507904491 20.16613796022682 -15.12705662143208
C -0.898639763907594 21.60997329481568 -15.76979966583504
C 0.5787160634663524 22.17284963330698 -15.92760033488157
C 1.324437677940043 21.28610734855584 20.95627384707703
C 1.079327308395057 22.09083171370758 19.59392821732115
C 0.6665701601082235 20.98973195160145 18.52774802551441
C -0.8997243972045036 20.80654054792582 18.72564874621074
C -1.33220069185636 19.517372176628 17.92739617560413
C -0.8599274983332456 18.3109403608724 18.84892916753752
C -7.34761720229664 16.5579409428256 -15.95854786670528
C -8.104703045006929 15.28274856768834 -15.47418182868298
C -8.308002774858672 15.50969226268426 -13.88635289254076
C -9.27126076283732 14.32459234602933 -13.53646856963588
C -8.319385746879131 13.04093522810072 -13.29751409213501
C -9.339425513638387 11.9286926857243 -12.83364056792526
C -10.32195168364521 11.64095357735276 -14.03796233506564
C -11.68981034697062 12.35818911958598 -13.66293098144557
C -12.87934210086448 11.55808640925124 -14.34313836122021
C -12.87791561073442 11.81895329054896 -15.91981642833497
C -12.19067753867485 10.49899014360921 21.46027327858988
C -12.20858320099623 10.59795385102274 19.88262672283543
H -1.300577298007178 17.81916572064454 21.56497485327271
H -1.725494782191594 16.34607752175645 -15.50605335545355
H -0.9453659488242552 17.9842710403012 -13.83227339850277
H -2.76373519276508 17.85262238684261 -13.62318115619831
H -2.438815412059908 20.32704060098021 -13.74578785708881
H -2.851378636157805 19.88983034827361 -15.44244536926807
H -0.2538661722498794 19.51980710685201 -15.92456300008247
H 0.02860503075210753 20.26734414187559 -14.2828827933248
H -1.508843575313063 22.23938831238888 -15.12521240217933
H -1.452882238255089 21.55569443404408 21.24081633201428
H 1.100928416108057 22.10217690678417 -14.9701238472322
H 0.5888970814474458 -20.80586666106753 -16.21300332241205
H 0.8655236864287582 20.28596609257745 20.89937471888567
H 2.402227590860261 21.1723212718667 21.15033408401262
H 1.983590355389633 22.6623017794859 19.29719482061353
H 0.2895615276645004 22.86628868820966 19.67421103347631
H 1.240380458313962 20.04846365198518 18.7156774152592
H 0.8869690128818086 21.37455644244171 17.49931027481922
H -1.45103929705477 21.66732904200916 18.41046650302471
H -1.086585374421575 20.66736733601149 19.82148635406301
H -0.8140322702284515 19.45818135448391 16.93055816262841
H -2.403769579795933 19.45221157393644 17.73790450678808
H -1.068923520607573 17.37091856679714 18.32540860722954
H -1.363126825206372 18.28044271571169 19.82278805616396
H 0.2259526137362608 18.35201909133163 19.0009670284471
H -7.1735918767414 16.41528456169533 20.92711576948432
H -7.962896149865717 17.45944964122242 -15.80302281088762
H -7.532985481253803 14.36630350715335 -15.68092420963792
H -9.062097079266046 15.18942793891834 -15.99389193509987
H -8.796116606458609 16.49179383598909 -13.7187779232352
H -7.328334158752686 15.47713118190113 -13.35481779673554
H -9.989157661124327 14.12089866606657 -14.35113443814473
H -9.845418353544279 14.57305095800355 -12.61789014530133
H -7.531220061195068 13.20789190160964 -12.55755866206682
H -7.828144362797774 12.7675932962144 -14.23831942534236
H -9.878832396397684 12.29374762447529 -11.94517463953522
H -8.817277485137792 10.99797127234768 -12.54565419411155
H -10.47239219329895 10.56136241336204 -14.1796394911534
H -9.960821409911825 12.05535139659971 -14.97211601845769
H -11.70620695739821 13.40092420141782 -14.03640467798757
H -11.81434019447106 12.33153125552836 -12.56620147402403
H -13.82519146600397 11.94233420514469 -13.90581807820135
H -12.83008526359929 10.48092687080013 -14.12564169562745
H -12.3339750305392 12.74656010574157 -16.13688667357558
H -13.91639105991055 11.93170788342883 21.70688321064592
H -12.78511671738537 9.614989408468587 -16.19695439031554
H -11.15401527639265 10.33587169924383 -16.12067437130345
H -11.3233690018063 11.16984723827528 19.59628812934139
H -13.12876637170772 11.07649733047176 19.47934297880562
H -12.17890768141434 9.58439758659693 19.43302967012942
Se 1.607486702791374 18.21662326727601 4.176591863738364
Se 2.536735701495841 16.17791738818557 4.765494831294903
C 1.777884544219136 15.47063439402327 6.613306997332526
C 1.979182525219179 16.64904013834263 7.614591825225651
C 0.7684419795447701 16.50708077421588 8.638465231256355
C 1.303758417593116 15.53291447272746 9.761251012312716
C 1.265239179652151 16.30729958754337 11.14778758275173
C -0.2594316402126957 16.55212306108972 11.48601281741555
C -0.2078903763800724 17.9089084635129 12.33635188942804
C -1.623639612830153 18.53970394488966 12.09107351578883
C -2.690296527419633 17.98207651025195 13.1255424093989
C -2.499665455297495 18.8476566132371 14.43516985723691
C -2.81727389087146 20.3636628234229 14.07328751247006
C -2.615902817968949 21.13327670854006 15.44353455563694
C 2.887368429903934 19.39657339374878 3.136187990004853
C 3.156991485516627 18.58495920149304 1.808212643449963
C 4.252177197778876 19.36818048665074 0.9837292118355773
C 5.663109107199618 19.01234500963626 1.676756375063773
C 6.833716575802701 19.53675120732586 0.7597249840048884
C 6.811958512953034 18.6973811703829 -0.6002884328192001
C 8.179524803861003 18.95921099050145 -1.3825062069951
C 7.744356972895741 19.51401923758859 -2.793963321944048
C 7.192251288945128 20.98583161999921 -2.620599239570417
C 6.358660104625582 21.27661093812197 -3.944562605103187
C 5.54291286104621 22.60909944338891 -3.730718698952383
C 6.544623529812716 -20.25899410114911 -4.059643991164041
H 2.367901470710374 14.58253577791548 6.887316631417912
H 0.7309121498237646 15.23419776010091 6.456795059115502
H 1.893460956380961 17.61950257450341 7.085069166781401
H 2.982418756288608 16.62326061200047 8.110412052557301
H -0.1143718925203586 16.11549303476363 8.138529253024307
H 0.5355423708740079 17.49850588910443 9.010108439073317
H 2.340241905547509 15.21481785714182 9.537134352385188
H 0.7059976369231081 14.61480250606208 9.810953617772912
H 1.818500414870498 17.25725242905438 11.10927588532173
H 1.703904361588395 15.65919686389749 11.91677311058292
H -0.7295245310081236 15.70192915316017 12.0190826310204
H -0.8201434083089977 16.69462650624415 10.5451281175932
H 0.6039443921187079 18.55872985381286 11.98019164426175
H -0.02914169678780814 17.70536493080461 13.36286262332931
H -1.978366975935674 18.3757694811071 11.0496249298203
H -1.485868828865917 19.62594191430153 12.22353444094905
H -2.568334207401545 16.91795506154028 13.38489682109557
H -3.707129609598167 18.17241538876095 12.79932485204783
H -1.443085835990569 18.73846053170278 14.77617935971156
H -3.098074550895816 18.5276713736219 15.27345637810032
H -3.871289594257029 20.45070807950137 13.70699344000342
H -2.106032207178543 20.76680159075881 13.3309551916408
H -2.719033958055913 22.22842757535918 15.27956981554077
H -1.591217281737656 20.96436942074634 15.84391163421934
H -3.363892064961584 20.82283118959743 16.21419135935593
H 3.744249034615676 19.60402543369923 3.801752893868777
H 2.352945717473755 20.32925409112372 2.94544642697585
H 2.257469863601626 18.48901885729938 1.187806635621199
H 3.451944444355027 17.56781373637964 2.101641547516595
H 4.109919471594339 20.4683720067522 0.9680778095413188
H 4.246047146572879 18.98610336710264 -0.02605681242065332
H 5.724195737635481 17.93384209578945 1.792178682424009
H 5.732342955302261 19.46647477906013 2.663151482994059
H 7.777641501607627 19.34880502433571 1.310805868489483
H 6.73680688711003 20.6166013620088 0.5801143686077228
H 5.900522538409673 18.93464759760548 -1.199394988870796
H 6.750710990857406 17.63084371571744 -0.4088914820424147
H 8.695232073531241 18.01792426059338 -1.554911364777208
H 8.836766367983751 19.68693345659961 -0.8725704250013964
H 6.964953966180789 18.90905120235631 -3.245538548098139
H 8.620214549369935 19.55008113717216 -3.476785846530774
H 8.044102557805139 21.70970212066641 -2.498745475353039
H 6.542808555502251 21.12661266187162 -1.748457997608605
H 5.649171822156001 20.43959270933542 -4.130319799679047
H 7.003865160581818 21.38925397023606 -4.830144725259777
H 5.188934279789446 22.65330919184586 -2.678753100994841
H 4.689598129087725 22.58203697837477 -4.447853579027337
H 7.412609186205962 -20.31260856798195 -3.411797174328102
H 6.045105271494299 -19.29195696159672 -3.92200993693674
H 6.860196810019851 -20.31904120813642 -5.098875882451903
Se -6.634409034173468 -11.31080731092161 -8.241093834396567
Se -4.353757575116391 -11.48754674234053 -7.857923833592285
C -3.360059939097243 -9.668129431866747 -7.858803895536804
C -3.678294759264995 -8.970737374741818 -6.487643499392362
C -2.886435782118997 -7.580527647331379 -6.534957161804823
C -2.960241846046491 -7.032115674620264 -5.061022788790058
C -2.128500287200061 -8.036078942148327 -4.159351349772733
C -0.5949334016916288 -7.673471319062902 -4.37332607033043
C -0.08803430813226357 -7.150693667405099 -2.950171663383959
C 1.447532940162687 -6.72470783694187 -3.010396562590099
C 1.417750364470809 -5.159438126119337 -3.101219038040651
C 0.578425741925909 -4.726182910144881 -4.405099989332077
C 0.4641326903236208 -3.16096970992559 -4.275782564956407
C -0.7067221809175077 -2.82697049404816 -5.311383933012908
C -7.502909611228353 -13.04728311325889 -8.591542301402919
C -6.981786044984437 -13.60115607413973 -9.983197891903544
C -7.300221585271563 -15.15327624960946 -9.968786360920705
C -6.04635653198641 -15.80030017124224 -9.199821387685857
C -6.218026571201434 -17.34726880222448 -9.397869063541565
C -7.460132750046559 -17.75332042969147 -8.466947641173459
C -7.592965287172403 -19.30334619166521 -8.784593110110292
C -8.99066621003653 -19.71137091179438 -8.18659612265145
C -8.849907983505492 -19.88923840941447 -6.601242516588428
C -10.34700485243569 -19.83304143635374 -6.104385730671043
C -10.04990011652848 -20.00786088757049 -4.536509441977715
C -11.50705582141485 -20.09538846280657 -3.911015293248389
H -3.718450704947748 -9.127847933055378 -8.735230686688814
H -2.302010911862275 -9.877928737926103 -7.992264094755738
H -3.341998471735262 -9.577234732891316 -5.627882725412539
H -4.753842139104468 -8.775724018303412 -6.420687725689024
H -3.399584111633951 -6.848295616790766 -7.192909659935469
H -1.847493998000306 -7.687531776951264 -6.890643913118237
H -3.990788594233569 -7.050618934325485 -4.678655509177558
H -2.586587910419578 -6.006878838027336 -5.035454216647937
H -2.297541037667097 -9.087712118682504 -4.41241541263555
H -2.409091141795446 -7.935885389478379 -3.105425305973845
H -0.4886876691930432 -6.867815693518364 -5.125764964177129
H -0.02126554261509031 -8.559166509897938 -4.708537841333703
H -0.2532975427986999 -7.974025309009051 -2.210021237653553
H -0.6955191248082716 -6.306448690542851 -2.622666339438207
H 1.847611884580526 -7.210698898503606 -3.907687386354919
H 1.995488803084862 -7.103904884722748 -2.128447936442232
H 2.415825055909951 -4.708531985159917 -3.126752027275542
H 0.9104753804222598 -4.759802287883063 -2.246135762778569
H -0.4038771999645934 -5.255892949840337 -4.456292235646766
H 1.126271377151381 -4.992686355077625 -5.322177076080083
H 1.402715831915368 -2.633376678924729 -4.522736285196423
H 0.1803194773522818 -2.846934983889388 -3.249933959531422
H -0.4742977506424771 -3.259946936476495 -6.291719698985117
H -0.8094870558217208 -1.737854676221066 -5.418463992934583
H -1.640156268114128 -3.269692015966294 -4.971654898023391
H -8.586457943846895 -12.95183143949183 -8.633116104957903
H -7.257573180348345 -13.75580016968085 -7.770303963740668
H -5.88493910515751 -13.41368483120286 -10.05231177272593
H -7.450667444991038 -13.05980764614397 -10.8273464235709
H -7.423227491329595 -15.51902645042456 -11.00464501604462
H -8.243316214525318 -15.33291051306034 -9.444111654091195
H -6.030225628373649 -15.52496290516441 -8.146365624231221
H -5.086394687762126 -15.49818415504538 -9.659649915705939
H -5.28938281864554 -17.88489352877127 -9.103873616927304
H -6.426760970850131 -17.57481972662701 -10.4621287448741
H -8.369150577287842 -17.20028661684251 -8.766254366563265
H -7.297915196002372 -17.5716122696283 -7.425352993676152
H -6.764264969821826 -19.90245182564836 -8.339186057088131
H -7.629247147074341 -19.48185318985594 -9.889473516361257
H -9.257098980143487 -20.64835294242817 -8.696243832641338
H -9.807141958278544 -19.01003546253889 -8.450036630910711
H -8.285872195480048 -19.08128848410055 -6.133499352912984
H -8.389303138222122 -20.86198507704749 -6.381906357580912
H -10.92875638478232 -20.67971618776568 -6.515556185422974
H -10.81768573133872 -18.85902056045973 -6.353838839044434
H -9.523654050075708 -19.11815315380981 -4.142793396788778
H -9.448824449035278 -20.87965663939276 -4.31293120673844
H -12.04043803111424 -20.96872379235393 -4.318858121904455
H -12.1069662168693 -19.18083662785207 -4.149127217199013
H -11.41580554716911 -20.17821919509367 -2.814484053082877
Se -12.48819008020931 -2.276575519527412 18.34984148913859
Se -10.25680515599777 -2.229249738505661 17.70693974038599
C -10.03276158292615 -3.053732085028134 15.89555679193715
C -10.15183379315527 -4.607126805744073 15.92084418789825
C -10.55536217555064 -4.992225186592935 14.42549339658727
C -9.393575619655511 -4.534579960030443 13.43173566226663
C -9.457832953744484 -5.377649872944122 12.10195672590229
C -10.64302605729962 -4.787381618743223 11.23261404490797
C -11.92892521701194 -5.682095639809399 11.56968718024665
C -13.02447134208492 -5.233692695272712 10.5124487723047
C -12.76230079135997 -6.210185052626131 9.289737607538662
C -13.2202806688286 -7.703812063809892 9.607532368264035
C -12.87227611633387 -8.463334697269666 8.247144854594413
C -13.07239078090402 -10.02030831895869 8.464028826063167
C -13.7662594980691 -2.128384023361846 16.81308983552341
C -13.94331460863425 -0.6531668960451568 16.35053749242374
C -12.5582180983875 -0.01363466350345737 15.92144019572339
C -12.89065932418971 1.537241542873734 15.69232472279864
C -11.46117374455176 2.125358125405638 15.31615435809197
C -11.60781680163396 3.692561795855666 15.59451592773897
C -10.10589665598074 4.183084233315114 15.56897145682239
C -9.61171647917052 3.831776972084167 17.04514452077657
C -8.23757386312384 4.566072530303538 17.33599482503722
C -8.538832798558376 6.109693327630351 17.6124515621839
C -7.158772819564925 6.799350581993403 17.95155116329652
C -7.435022936200445 8.355084526472455 18.07435422331536
H -9.033820739914585 -2.786917174366075 15.51091600876527
H -10.79206173519883 -2.583827666634116 15.23544102545325
H -10.96433488283952 -4.899891974485259 16.60465029476271
H -9.232212764093161 -5.097309535748074 16.30346522165208
H -11.52129573222562 -4.546720511213382 14.11982295262761
H -10.67794556195985 -6.064946305066114 14.34436476385299
H -8.407910928117973 -4.694817653946983 13.8908018293111
H -9.436021792097906 -3.454355807480696 13.18960777857858
H -9.573403194655247 -6.452009652817484 12.28020765850409
H -8.534824651699576 -5.242680997467364 11.51820756044365
H -10.43075372402158 -4.820685070623951 10.15708957091903
H -10.84313635552313 -3.759359386531866 11.50260373412701
H -12.22812881155409 -5.435413028579027 12.60167002007678
H -11.66514152566132 -6.757630514714542 11.60118884755997
H -12.87131634828924 -4.182878761521281 10.24986984239831
H -14.04882346780377 -5.385455448801058 10.88805791080249
H -11.69259504967836 -6.223472730238032 9.089570127111129
H -13.31045076548373 -5.873085698839463 8.402923846262029
H -14.26606916193562 -7.814542542274332 9.926801566885443
H -12.58504698693027 -8.076076432535379 10.4548537507413
H -11.82109163370841 -8.246542439503898 7.965962407152462
H -13.48999416398487 -8.110565944833768 7.445997788211478
H -12.25077213712268 -10.41202561187693 9.065936460769793
H -13.05364841235395 -10.57353956663878 7.511787150119162
H -14.04269896900915 -10.27186039962938 8.947716572650863
H -14.72591440522132 -2.559495146277782 17.17370289820775
H -13.44589745990178 -2.764748701045516 15.9604555611238
H -14.31809859778315 -0.1052421589772673 17.22582600593735
H -14.6849314380511 -0.6073311874827192 15.52902885543345
H -12.15233293708406 -0.4797535432504374 14.99571953085846
H -11.80689478417347 -0.1541940036377847 16.69807385592908
H -13.29463628937291 2.00330384431076 16.59527886784598
H -13.64383327332295 1.662987115841733 14.91465017063752
H -11.21104656151841 1.869785518779488 14.27337494405621
H -10.66101822609419 1.754953340126169 15.9756604424261
H -12.11785375700488 3.941043999492186 16.53950061430664
H -12.17835684492579 4.137951035949806 14.77852420741844
H -10.10100904436095 5.264371925457997 15.40468772718883
H -9.486333292706275 3.69114601537115 14.82471680307878
H -9.464498685444321 2.739792641012507 17.12668959407177
H -10.39979849216735 4.147668726380135 17.7779032742033
H -7.536673459053767 4.48944984142372 16.50197269519714
H -7.781958630164086 4.195533916813164 18.243584827172
H -9.246577976449975 6.239637864675071 18.4606447896806
H -8.995978775575299 6.571872721968578 16.68911372388376
H -6.351421210460841 6.57714831858578 17.20140052681953
H -6.771977216302234 6.4004208190041 18.90327412672687
H -8.186194578514803 8.557108294739376 18.83343122837605
H -7.85827271869359 8.760191038665562 17.13460120456763
H -6.542426634361363 8.940572165475025 18.34960370647429
Se -5.935180355745452 10.11251165961538 15.41262404180522
Se -4.16088080170974 9.710632551229638 14.00862020226052
C -4.061701283946653 7.782219276961563 13.32940031329053
C -3.596542675795225 6.911488538113116 14.54665269864456
C -3.151337152857566 5.557651707623043 13.81877871320806
C -2.522666556578353 4.732532736653405 15.01089922230579
C -3.72596397081425 4.319624871778451 15.95389468779469
C -4.334247216177948 2.9648913440387 15.3675225607625
C -5.559758706904248 2.806544498229203 16.37098549531756
C -5.881109171377372 1.271161238550422 16.59142752127735
C -6.818444885974662 1.237501972296837 17.8676382150478
C -5.927317341616592 1.697312071562053 19.12447296893755
C -6.922009411772561 1.798823487652265 20.35708397455565
C -7.194795124595726 0.3447088759394559 20.89413653240133
C -7.61534817516895 10.644897759149 14.41248763544633
C -8.839466984934873 10.78392550025607 15.38390697537907
C -8.384923004622451 11.76705284667252 16.53786773335666
C -9.729624467297864 12.18159214188395 17.26485732202162
C -10.62734458565349 12.90960641729193 16.17471524095712
C -9.79966705303312 14.15625220366089 15.66434674204537
C -10.7583124770391 14.98934145047681 14.69543681869134
C -9.775763084513697 15.64381530539374 13.64221463271312
C -8.99101057699953 16.78088727281156 14.38562085386572
C -8.110016879617323 17.51156851106182 13.25379123134295
C -7.330192485165583 18.69395779254019 13.9676687398089
C -6.114382330195824 18.17464044060846 14.82619549556291
H -3.370330363229487 7.724199255808359 12.4817745970336
H -5.065439518472327 7.513377507774492 13.01528310377306
H -4.407864119843922 6.697947320495777 15.25460332103778
H -2.77478275849694 7.411929907934121 15.05516560163524
H -2.397405062429918 5.775663265078729 13.05153077335905
H -3.999766028804302 5.035685557431162 13.40279010346578
H -1.764094693355718 5.353624066685927 15.51120313883159
H -2.011973630537688 3.811334629433579 14.64740843843393
H -4.495199028376049 5.114788955158388 15.99816897584282
H -3.344931682013609 4.173078035423992 16.97457260473165
H -3.617007550954435 2.119858654205755 15.45531287977885
H -4.641813771116712 3.074432879191147 14.3302336771369
H -6.461739913800834 3.297606748352903 15.98011710828985
H -5.306934904380691 3.223493238720612 17.34848358441167
H -4.948071787925867 0.7113373008864881 16.76413511117015
H -6.399940323267687 0.8093985370664444 15.77078909836738
H -7.230915449100867 0.2313731146970372 17.98282979892177
H -7.646512346062132 1.931893174736401 17.72683666937555
H -5.472583769273636 2.696860019032849 18.98944046549737
H -5.123620260373118 0.9617261164550693 19.29364831791911
H -7.899350018282884 2.222571976708303 20.09239888230922
H -6.455918768852129 2.35636347381734 21.20027505171247
H -7.791926014175462 -0.240422731574752 20.20691496107018
H -7.759774030502263 0.4182173789544392 -16.12335757097406
H -6.255249270289158 -0.2032937577912781 21.09658957228207
H -7.853046936968198 9.869478834497455 13.67491362551046
H -7.372433404580133 11.62027149008077 13.94602677050715
H -9.066506391211885 9.811561214662747 15.84764163841908
H -9.725300450432597 11.16651348912202 14.80912477920926
H -7.905275024106355 12.6622910522699 16.10171567144364
H -7.656568661517232 11.2827219335641 17.23129218441775
H -9.460571090238172 12.82920383006945 18.11998349231883
H -10.28041557950645 11.30688553200128 17.63533239163899
H -11.58174342393507 13.17727471014913 16.64252984429804
H -10.88756616760222 12.28075890617193 15.28128207207432
H -8.888166880912866 13.82796381986807 15.15190642814366
H -9.49950042182801 14.78501217289396 16.51529411436475
H -11.30402114410021 15.79628846505139 15.20763390069564
H -11.53177132688522 14.39758113277209 14.19232228766879
H -10.33039409296354 16.05594959112029 12.76151566326942
H -9.071184213268936 14.87255121209939 13.27301234743464
H -8.306847508622324 16.33951674622077 15.11104204372675
H -9.669752693698721 17.50282424719987 14.86880395469975
H -8.784933139983604 17.91939722822044 12.49594896079907
H -7.388006554815503 16.83731315888727 12.74644729591859
H -8.029461330919059 19.29737432435056 14.56329562300711
H -6.987082094621977 19.34578481995614 13.14026995839738
H -6.468661283635114 17.40493166725759 15.54217800451153
H -5.66577887892791 18.96707604274791 15.43260451823298
H -5.313139422859994 17.72662834181981 14.19668253513565
Se 8.118108678448124 17.54656262983878 3.492467853371594
Se 9.246482489676056 16.64374155695892 5.380842431529045
C 10.17921852667977 18.06130026934148 6.479022097441523
C 9.166425207259067 19.16490310554468 6.922341967587174
C 8.133438201682004 18.48008607702348 7.922724449159106
C 8.91828124257731 18.34980878431206 9.293179045503891
C 7.805581003188509 18.02896228925674 10.37682164193381
C 8.530054404751372 17.53416710021871 11.68782702547924
C 8.666265923086348 18.76658065615713 12.69133858601739
C 9.59930850592516 18.24646942927045 13.8491918439996
C 11.0882968163889 18.30215126215868 13.30124947771931
C 11.97505463209709 18.22144773929201 14.62899994933013
C 13.50008557529834 18.05770635284111 14.15247681280439
C 14.38910189665559 18.0441531950989 15.45268156363228
C 8.441549123348985 16.47047468884706 1.86378863329101
C 9.834867146610867 16.87354075532128 1.297562665579516
C 10.95724381302293 16.2999334978398 2.295587481225258
C 12.31348910699538 16.22385167993843 1.502490589467708
C 12.3054512656175 14.72697695910458 0.9608264403064248
C 13.57990467662662 14.62944301616991 0.03714946680420556
C 14.77345734675169 14.72523842983742 1.090508446704635
C 16.08256424858416 14.46587448307837 0.2329763775152951
C 17.23866438450073 14.44751399343657 1.330916162422255
C 18.59825777929155 14.25275016818571 0.5444785684853347
C 18.70571101944754 12.78652386502335 -0.0494056404333571
C 19.14640427377301 11.85630802821199 1.159072048253279
H 10.96572573047459 18.45673437648861 5.836474247029521
H 10.64760647817131 17.53008439117237 7.335923678496567
H 8.63572110184746 19.51529933780587 6.033479330996603
H 9.696269757979527 19.99793919672974 7.401001272123303
H 7.822688650711398 17.51303909102595 7.510712559237578
H 7.227114884300341 19.09071986005987 8.0935499894816
H 9.46628759225788 19.25075992026817 9.514453693642118
H 9.623803766308928 17.50268221528019 9.306254909477358
H 7.154678992850703 17.2350241301677 10.01295272110692
H 7.2005327927561 18.92004684662294 10.58771566343323
H 9.527678156158384 17.17264371171157 11.42749325221793
H 7.952436838738013 16.73458691920998 12.17357110411511
H 7.684040607274074 19.07565872127325 13.11564671046469
H 9.080077382655181 19.64259298574195 12.16720358219714
H 9.318474841010678 17.22853418020839 14.11312952790053
H 9.539708893638437 18.89021922482678 14.74528705438293
H 11.29446259194452 19.21756466381296 12.73965807142156
H 11.28006315948966 17.46454264799578 12.62565608608751
H 11.67888484321213 17.33385486777078 15.24179297475338
H 11.85338702179304 19.09127924522757 15.257846128558
H 13.75036670991305 18.91810068838183 13.49403281030277
H 13.64277003813912 17.12825474749482 13.5403774068785
H 14.23510550183073 17.16537188955422 16.09374319439404
H 14.13892271531553 18.93811517456724 16.06338369979169
H 15.49539489216348 18.09482240322244 15.22181530922088
H 7.623121428297521 16.73393876420027 1.151870428263183
H 8.373921309234218 15.41121186980829 2.099832325480119
H 9.894525808455954 17.97706432322439 1.177443292598118
H 9.940286025949783 16.41899590057088 0.2865146695699999
H 10.63763346263008 15.3073542911191 2.636785180864493
H 11.07386296404082 16.9740915597839 3.153456601601049
H 13.16407441120356 16.41422226428394 2.220381861056699
H 12.40925923457356 16.9723975173435 0.7010309459194886
H 11.39576280182282 14.48568186736113 0.4024394258909396
H 12.35824009422352 14.01227561685286 1.797174186878961
H 13.60467969110714 15.44814364007994 -0.7002471747153631
H 13.62833793262622 13.67839978834981 -0.4904542934010094
H 14.59519063136278 13.9648530361134 1.891309340141866
H 14.85952832310438 15.67660722724564 1.607497416579294
H 16.25957192951558 15.2915066791776 -0.4596644789721227
H 16.04581975462843 13.51967076465738 -0.3282722354419801
H 17.08561935183836 13.61848344249711 2.03331240123663
H 17.20440390520725 15.38472759691113 1.903240235431598
H 19.44321177941437 14.44736003889503 1.220316167453408
H 18.65678400364651 14.98559523696515 -0.2651047507275199
H 19.429356962567 12.6774660351596 -0.8835346932756158
H 17.6953756584314 12.46131030214738 -0.4120203925830905
H -22.261096256675 11.98167405129445 1.404531320643819
H 18.97598350516634 10.80697677299749 0.9022771521157121
H 18.54844661141925 12.10956418958778 2.07786088759298
Se 2.448721835006903 -1.223583783057221 -1.703719586041069
Se 3.233987875013995 -0.1145862692397887 0.2235571204386795
C 5.176715714382916 -0.4683730100747945 0.5810898229028535
C 6.01791864542148 0.3467179163116623 -0.4871721014960508
C 7.553522287376289 -0.07974248719911431 -0.3676053881167633
C 7.894312036564234 -0.07476530851989316 1.182096271450538
C 7.797786865324244 1.418840397404447 1.716773078770985
C 8.682822054704811 2.29236041947583 0.7047375375154503
C 9.520065576800549 3.316526050654063 1.608485323879604
C 8.645416101252925 4.014357171338204 2.728564050538906
C 9.336423024890049 5.421366335058917 3.046565105913056
C 8.729941069165758 6.090528236951569 4.356540997007862
C 7.521615050811363 6.958726247025216 3.825361154405861
C 6.971335364038023 7.727015136279412 5.105720416748569
C 2.65600867586991 -0.1316814813604183 -3.334499177673457
C 1.622601648095156 1.086583262383365 -3.307208929528466
C 0.2403480772548673 0.486117297486369 -3.796981489415485
C -0.6864168544734153 0.2539702551393574 -2.507470577143586
C -1.928983405692001 -0.494189437765099 -3.134290660517637
C -2.881345108160831 -0.9187558409094799 -1.938119804656304
C -2.576138391782252 -2.447316586335052 -1.636544351999646
C -1.236731708052365 -2.52388756713724 -0.7641668819689407
C -1.014857161712423 -4.080190424364208 -0.5592199053076888
C 0.4981854788533441 -4.110308879671529 -0.04759813617028993
C 0.8476870220889815 -5.634163214607168 0.2169555101573764
C 0.08453373409480032 -6.106905251508431 1.510610166294479
H 5.32278255707407 -1.555693504823258 0.4672674947256481
H 5.483766016883696 -0.2144495754131893 1.599727491202424
H 5.908788576018472 1.416108371974212 -0.3264404816253546
H 5.659380835957614 0.2037347648403326 -1.5221937712685
H 8.1786465496677 0.5925276339601646 -0.9976389338042805
H 7.695634837220966 -1.07327753515816 -0.8064231040658175
H 8.925171536410252 -0.4827526365301285 1.279272861283257
H 7.235137617526428 -0.7673696642018948 1.748237329034243
H 8.219854230599466 1.4289567882105 2.716783455094681
H 6.752616659687978 1.761952589521843 1.759620591888784
H 8.019076100354177 2.81224157590414 -0.02899365047721269
H 9.347132617353415 1.640028016640207 0.1491473063126041
H 9.879191407333035 4.084537645698667 0.9054888776656653
H 10.38752650735581 2.878855546527923 2.067056296528614
H 8.585851911491291 3.411270604756949 3.632577442136685
H 7.610020908870597 4.164545638033782 2.399091889701425
H 9.17122736490419 6.087541265586037 2.173285307658461
H 10.43007968597275 5.29886193375 3.132356908020032
H 9.484476030045991 6.683273779141903 4.83343788925569
H 8.41496179276473 5.337045620967159 5.094988824254961
H 6.739651684013119 6.343126059050472 3.372983802927075
H 7.845035968439923 7.698226535291116 3.064015792665598
H 6.513809193822167 7.014871022028643 5.812072666203518
H 6.244906948129669 8.465643063368914 4.781580282892889
H 7.769784651826241 8.262124496346448 5.638344794711474
H 2.526339921616908 -0.757182161387038 -4.223919210098078
H 3.697073442395593 0.2485630645195654 -3.391350122270916
H 1.92828613682439 1.871892471730606 -4.025658417829968
H 1.507860279382741 1.54689163358985 -2.313489427350913
H 0.3876739110100323 -0.4429095751523969 -4.33505194571792
H -0.2339977584245374 1.262713601737813 -4.444045841195376
H -0.9776533073568999 1.225456111262784 -2.011398890928414
H -0.1668103173873149 -0.4069503124421081 -1.775139714319391
H -1.630027828583461 -1.413836839394998 -3.683821380994308
H -2.516316144847647 0.1988749821729939 -3.778914781884905
H -3.921516765488074 -0.8117845562584916 -2.214484859254232
H -2.739898710056555 -0.2504046352574184 -1.085001317692269
H -2.410780481616948 -3.003274398649161 -2.596976942737689
H -3.401374284910657 -2.892942992801401 -1.084068129834449
H -1.381250714963916 -2.023908872388882 0.2101482848458221
H -0.3605006681401057 -2.038613446881561 -1.267382157650093
H -1.134553716589423 -4.574533650347579 -1.525510983652973
H -1.663712473878941 -4.532158565966941 0.1962604122380455
H 0.6082658959821222 -3.496628342059444 0.8695727674482557
H 1.159159145750152 -3.701158472086352 -0.8433688523878209
H 1.954433894058565 -5.715630192419851 0.3765825306604331
H 0.5125935505221064 -6.253605461183685 -0.6212845869865767
H 0.4460500978522419 -7.086058369236762 1.812416120352201
H -1.000175800406261 -6.193992036397616 1.359711267606728
H 0.2213170650850937 -5.37517362077605 2.310430819462281
Se -9.759527520232266 -3.824144560754315 -1.664150261564373
Se -10.40155128186894 -5.961044460165588 -2.236722551688426
C -8.774859014089055 -7.156440734000443 -2.694886599306098
C -7.900312826966869 -7.245228042324266 -1.404889726214644
C -8.769772259846357 -8.258480415256601 -0.5215245936712913
C -7.857972642288613 -8.206818918877088 0.761301514415231
C -8.506358621464896 -9.184093049152942 1.833690265648215
C -7.624782908430906 -8.962968732093108 3.134140619475118
C -8.320537618603087 -9.82703308560785 4.254256123880771
C -8.231791454482037 -11.38442814030672 3.89261024449539
C -6.747395007959397 -11.79432246316976 4.295057033165948
C -6.046524276614773 -11.87459206144048 2.866071068833494
C -4.525881200571159 -12.29002798261987 3.110857463341158
C -4.006589073614679 -12.56729010980841 1.640276011728812
C -7.933111472499269 -3.796854379345055 -0.8038619310669699
C -7.547196242157445 -2.323436087134986 -0.4935733835215333
C -6.301927726275736 -2.3506411311009 0.5125188637382641
C -5.842947158920539 -0.8457710147004085 0.7213371593404394
C -4.346958847670185 -1.021177090977138 1.245079486250159
C -3.76257301960638 0.4452996083785772 1.270394590287179
C -2.164358989238774 0.2652915509060536 1.387764412471086
C -1.643153660286731 1.73744457660578 1.668046988648582
C -0.04451805813128439 1.713674470701704 1.467484548719299
C 0.5604277341700785 3.089490723011544 2.033523463205384
C 2.092368413010344 3.149024995170192 1.690665513207485
C 2.165955886438625 3.461187120100533 0.1451026104532533
H -8.248091135501483 -6.685024403282086 -3.552345295105277
H -9.195730616965321 -8.119059222254108 -2.999191802974775
H -7.804314920224813 -6.255258336975014 -0.9244907325461895
H -6.879734418279329 -7.623674735821672 -1.591453903271241
H -8.855155968889214 -9.24172802064388 -1.026301837557229
H -9.794110941628835 -7.917706959564524 -0.3368463638735953
H -7.751896175176245 -7.164075215811235 1.141344981615606
H -6.853140275478951 -8.552269704514462 0.5047095083010459
H -8.541494558024503 -10.25032276112333 1.496512157765708
H -9.525585073110003 -8.858542749363787 2.081302831630952
H -7.68145832900932 -7.892043723450985 3.411051448862696
H -6.590442613464574 -9.259275527573497 2.96387277421893
H -9.353502701003624 -9.510695307884792 4.374703220767858
H -7.852347471280551 -9.61375518641329 5.23788775481681
H -8.441098168953102 -11.53888512389108 2.82735391600739
H -8.917668148222834 -11.99416083558581 4.502050847599595
H -6.765525101116547 -12.74971722500706 4.830525422731549
H -6.192555292303807 -11.03980640482493 4.885441125234439
H -6.090439083822475 -10.9105947770661 2.356976716051557
H -6.508846663612402 -12.63120596937221 2.240365368098205
H -4.475033250401882 -13.20183378552207 3.719648096865571
H -3.945311576637495 -11.50140636038527 3.603437489514565
H -2.996619806666052 -12.98719374745799 1.64991372478629
H -3.968044840343142 -11.62017486372086 1.039821529300425
H -4.655323276026852 -13.2772718489799 1.126727384858284
H -7.237203866142313 -4.260582806155152 -1.521280832227754
H -7.939692023171724 -4.38352703589129 0.1397627815798936
H -8.422900301853765 -1.851830263729226 -0.03262231964909615
H -7.346382683028223 -1.825579283803331 -1.430279309657626
H -5.538635280489393 -3.021150581718923 0.09776909139689896
H -6.589221396252521 -2.75233226456327 1.482194030521132
H -6.537317260863611 -0.3540390704654801 1.408729286181635
H -5.845100197616311 -0.2776620460634341 -0.259064116978218
H -3.819529913866051 -1.715146245150795 0.6035621998948341
H -4.385118047451429 -1.455476151522768 2.250072980608463
H -4.171124965228898 1.004363970238582 2.133657225527981
H -3.99735439540784 1.034524535951805 0.3695822360485982
H -1.707036924982938 -0.1755247604439487 0.4879310486815215
H -1.952239950409001 -0.3923630004136921 2.228822570865857
H -1.883895002737817 2.104808797655116 2.687296538541636
H -2.113981527271979 2.434479380763752 0.9615349067137978
H 0.2119103153908406 1.621993131726581 0.3924429097326576
H 0.3670124048346949 0.8329762149842 1.949004352080881
H 0.4351909321577836 3.111210666188106 3.119204154121024
H 0.03616757463721058 3.960533893077497 1.568924114268833
H 2.634907364657952 2.221544692336788 1.955358803386194
H 2.49830802760862 4.009706560869359 2.279210601286553
H 3.177758292763692 3.833599530903325 -0.1022224882042795
H 1.436939199348212 4.221141633212879 -0.1369411683324302
H 2.039339526466083 2.488299769982417 -0.4207272260545701
Se -2.840674318608371 20.27087295253616 -1.269044202580955
Se -2.089770356217205 20.83216389754208 -3.455899532996363
C -0.2318620322383538 20.20819065597443 -3.800993440236836
C 0.6778226056513063 20.65911057809912 -2.603757371428029
C 2.139487304618414 20.37929829376507 -3.23147819377593
C 3.110884720001068 20.51794714804243 -1.999052713518608
C 2.909501075373628 22.0376401194203 -1.552110668388122
C 2.20712278698106 22.02744336444842 -0.1419225069585791
C 1.37529012820197 -20.67414434669334 -0.01598425595786246
C 2.41930915377608 -19.50019029682534 -0.1651161729902779
C 1.77782005934536 -18.19851043823155 0.5090482439948947
C 2.810278639612363 -17.05803056265487 0.2148797475988463
C 4.014651363531411 -17.3047031153261 1.218316150815282
C 4.935283426779542 -16.03183697392619 1.059140412293801
C -4.88775598632818 19.96073530814701 -1.096690611436076
C -5.677806133403639 21.32926019915582 -1.050551555076093
C -5.238975699600404 22.13518537251736 -2.355628465294358
C -5.677414743550967 21.32232011775727 -3.636295881051482
C -7.249467916908123 21.08399912054406 -3.646861165412039
C -7.64259308127072 20.67210367990966 -5.132057583327071
C -8.857654726012349 19.68780732311702 -4.953132253099819
C -10.1532572358309 20.54284720208047 -4.500972373112981
C -11.3136074625196 19.46935478015315 -4.361758753306153
C -12.72652129392159 20.15749854904507 -4.183315732857761
C -12.82485900837975 20.80977994317654 -2.73419268258466
C -13.14482833683817 19.57653856970153 -1.800085568600344
H 0.1151667711233191 20.6538325209092 -4.764065969359643
H -0.2568896212339626 19.10949699346663 -3.962201033101015
H 0.4460217032318838 20.02829804187074 -1.744046166444611
H 0.4449143491455802 21.69958994685116 -2.347634689375231
H 2.412027430028554 21.12396862280166 -3.982749562486427
H 2.192952299147856 19.38053282449998 -3.679330768054328
H 4.170516552963746 20.31651823246637 -2.251993590298631
H 2.808279335195882 19.82234049231095 -1.177399357277989
H 2.285927023077156 22.60452954032172 -2.229186994696265
H 3.89992297587002 22.55667440717708 -1.507001089376289
H 2.958012923303231 21.93951544314042 0.6566918890863727
H 1.485228064149174 21.1778811624409 -0.08562156550857941
H 0.8520558405620344 -20.64770937624328 0.9443704622676462
H 0.607533771168522 -20.54397067921274 -0.792881453559476
H 2.634966022318093 -19.30049856897812 -1.225958107982483
H 3.404766941693596 -19.71491534614984 0.318531094127421
H 1.611326039319625 -18.37414273348517 1.581544763090953
H 0.804936803059817 -17.98589020064361 0.06688852189060443
H 2.392466516019398 -16.05227854385018 0.371561303785443
H 3.162349530274253 -17.08592178402453 -0.8602613626252289
H 4.566091729027475 -18.22855213455933 0.9453024845175302
H 3.646789743970626 -17.39268192455524 2.249264701536981
H 5.538898778454925 -15.85698475392097 1.950565899164507
H 4.296094536812247 -15.14310583745266 0.9223011246591901
H 5.599079785677078 -16.17489548277373 0.2003647585483188
H -5.020765457936475 19.41847021530392 -0.1428258730239099
H -5.220632958465056 19.3072371858366 -1.934513587531693
H -5.359449526178149 21.90858328701728 -0.184014423260029
H -6.770324320159419 21.2156002837344 -0.9744258813325333
H -4.14938265809526 22.3625273671713 -2.412324714378151
H -5.743622157189578 -20.94183384200261 -2.352472393473683
H -5.197592702175512 20.3245613462636 -3.656038987983261
H -5.342161017530515 21.83510836605241 -4.563619774971309
H -7.776834661067645 22.03675010135674 -3.353175118721382
H -7.605372791538682 20.34093086931466 -2.906263487235003
H -6.790344321022359 20.14857507103416 -5.633837381232761
H -7.951641718910642 21.56651169680297 -5.692842417794148
H -8.538907684764153 18.91001800481027 -4.238598625948073
H -9.080296554009927 19.13979133658543 -5.875765955589715
H -10.41521215512249 21.28953545957874 -5.272019851184167
H -9.975690166483178 21.05437361843712 -3.565796436259829
H -11.07519833893822 18.80928941573645 -3.485577731329302
H -11.27971732585449 18.84148282581032 -5.306663573634552
H -13.53698603292748 19.42550118572016 -4.287636785583611
H -12.88444487251901 20.94599011221806 -4.951740270154069
H -13.62919658425217 21.57623616112038 -2.684032041726929
H -11.88845163294568 21.31242665926382 -2.449558028612085
H -12.34769753325482 18.82076251714344 -1.877715503376707
H -14.12424439629352 19.13597708184943 -2.08617472589065
H -13.14693925350449 19.92733603323075 -0.743792138450996
Se -20.20649738816609 -15.379180023184 8.913104773022049
Se -18.82574702433958 -13.47979556408298 8.616267158190182
C -19.22805318510942 -12.44984370299419 6.960039549290446
C -18.55111092762667 -13.18781464952877 5.740019404118719
C -18.95268970749031 -12.29631173441381 4.485011944200746
C -17.72729928658915 -12.43585733399829 3.504362530156476
C -16.46836650679908 -11.75229445163494 4.182920261681379
C -16.75919579989882 -10.19893263879196 4.403875626953487
C -15.30039286500797 -9.667308787185076 4.71338088997789
C -15.60757129881891 -8.110936888617266 4.848932099307961
C -14.2235262751397 -7.404767674031274 4.532630872376195
C -14.50336745380361 -5.865544663106039 4.837151035019311
C -15.77063472059975 -5.455195430414441 3.966185025070616
C -16.06997582221813 -3.97146963223315 4.440347096193628
C -22.00292091993714 -14.88706429606 9.601596277680017
C 19.73826243814041 -14.06358096790736 8.458342597702087
C 18.40220001540564 -13.56039430731701 9.16297696567926
C 17.7146389436511 -12.56775835392316 8.151754936924696
C 16.5124621936947 -11.94177180495805 8.998710505025546
C 15.86286469353931 -10.92135395821628 7.959257339804654
C 14.60176311870713 -10.27876576141397 8.664401974569111
C 13.52091961343461 -11.3609701631602 9.128543223381781
C 13.10479492153308 -12.23313072033049 7.8772078853092
C 11.76824869859291 -12.95897391983466 8.333173198185714
C 11.65974717502481 -14.20907583204059 7.318620992215608
C 10.20969626443069 -14.78467440568425 7.57292395031742
H -18.72917671985554 -11.45406871759391 7.090193839947288
H -20.29927828159682 -12.35495119523814 6.807997369963961
H -18.93858544531462 -14.19569068528994 5.642097907764168
H -17.44723071031639 -13.27224304108264 5.882212215472661
H -19.13858733491497 -11.2495062854596 4.760331599449922
H -19.89567686987966 -12.70300605394157 4.038834296877342
H -17.90044496208422 -11.97364984753717 2.523772772557834
H -17.49550104143881 -13.48086984970917 3.278476281783183
H -15.67583711306183 -11.87919880931897 3.434906456859219
H -16.16731616296484 -12.2515745427962 5.11807118023997
H -17.43237775307677 -10.02949116429661 5.232614205104962
H -17.16583497101584 -9.713428928431552 3.504838090355245
H -14.68109304047196 -9.880068958991679 3.833256435648342
H -14.83829448594448 -10.08317246936082 5.599274221801408
H -15.92549855576258 -7.903960173445357 5.886020074663797
H -16.39708747471343 -7.798613853430333 4.124256909058193
H -13.90432817950221 -7.563471407262164 3.494428249265246
H -13.46015740809666 -7.754388895319115 5.20800386894599
H -13.62101527149955 -5.276673043687048 4.533547909723294
H -14.69368939879926 -5.673709392610462 5.902791534734423
H -16.62844022698182 -6.112693651956751 4.206886023177653
H -15.52856858152401 -5.497820530281062 2.898123182808709
H -16.29998885958852 -3.969820451791061 5.517130579537199
H -16.93842857698054 -3.630011903839629 3.86725199309964
H -15.2114331709442 -3.288797607192415 4.236627812097576
H -21.85213765826033 -14.27158787927688 10.52085211740939
H 19.94762002154092 -15.78672379917728 9.928369888620237
H 19.51984087818606 -14.67148131628447 7.567160785997631
H -22.11421943209038 -13.22678105824293 8.064403839984992
H 18.65754299602029 -13.01712674120331 10.0824748616231
H 17.68987629776677 -14.34315236055532 9.457547009797002
H 17.35997316814701 -13.16461975811372 7.302629614267543
H 18.36456547658952 -11.78375721256062 7.730580269725534
H 16.79736652143198 -11.42919310595055 9.930570497238683
H 15.79196417312373 -12.72677916455652 9.242858290970817
H 15.64840641490201 -11.48714883892375 7.051419874459472
H 16.60026135073151 -10.15440358733098 7.722992850842714
H 14.16237595063188 -9.532461117599709 7.971651518439085
H 14.87485487902342 -9.722427687909629 9.567423697533101
H 12.62783345436228 -10.84549656075334 9.524735600407196
H 13.88973207893717 -11.96999314242915 9.965403905714886
H 13.88405808165114 -12.9938908920141 7.636274342372731
H 12.96742109733227 -11.64053495743326 6.982336502576886
H 10.93481107297271 -12.2725352647097 8.241674714971083
H 11.8243047691214 -13.34252482319337 9.393202058834373
H 12.35942426553103 -15.00559593901193 7.600667725033274
H 11.82262960045232 -13.95082110570653 6.255824956392902
H 10.14734797432127 -15.30867413975876 8.55901163880457
H 9.974683157221737 -15.52234227063495 6.746684097943367
H 9.430279350921232 -14.00702755187751 7.540948615628429
Se -22.29825939478064 -6.01898290661908 -1.866828858992429
Se -22.47822956735533 -6.766878650712449 -4.072934431895618
C 19.90351151171191 -5.169121298024097 -5.390315836236539
C 19.57464824154826 -5.696066763543471 -6.82115302723497
C 18.10055583192604 -6.312269070320858 -6.735539862733806
C 17.08150801409096 -5.167109007193556 -6.310268187683047
C 15.74239101564515 -5.522324677301669 -7.105771906723236
C 14.6619380109852 -4.422329908534525 -6.74950652277157
C 15.07494333451399 -3.166411231433245 -7.649678440442762
C 13.98364265710075 -2.040730796537269 -7.391509346773201
C 14.47605053610112 -0.9973122357144516 -6.295211029310217
C 14.70910450182304 -1.837069499300123 -4.975733716395929
C 14.90489964761415 -0.8780328579749165 -3.741062331941404
C 16.39699395360702 -0.3465085729974315 -3.825118741521861
C -22.4833174587488 -7.542428355285331 -0.5461231689442647
C -22.41863645796272 -6.924749458744124 0.9030932304878592
C -21.00249733201639 -6.219874640206982 1.089954605140183
C -21.36003585209817 -4.978906928856837 2.020388400093768
C -19.98039157709503 -4.239487679022303 2.20415739316642
C -19.84710424503351 -3.250829126969869 0.9502773169768636
C -18.48983343377679 -2.485547012040741 1.222785418602548
C -17.3096323255943 -3.285326840167177 0.4955151207455053
C -15.93631586202659 -2.661289152198632 1.057978212499292
C -14.74364224956362 -3.289310792220834 0.2542417325866766
C -14.1881760779723 -4.523678343081563 1.129102369028423
C -12.83289934690551 -4.844494371937444 0.3843307826595376
H -21.61539923932464 -4.629893613222361 -5.308521925134844
H 19.09416285668697 -4.510221440129337 -5.085184159728787
H -22.18575422967809 -6.483951220939598 -7.117346107374928
H 19.61868789928423 -4.892752973960122 -7.565382582988301
H 18.05180439873089 -7.11095036430522 -5.967034907604695
H 17.83083300370695 -6.757086336651012 -7.690490869444084
H 17.41784484810842 -4.168667969284305 -6.582177409918351
H 16.88923884442246 -5.187138621454351 -5.221484357121271
H 15.41038755707357 -6.529322187104498 -6.699134384120969
H 15.91309355642688 -5.584475384512352 -8.200698895345365
H 14.6402325414533 -4.212102089881952 -5.659089667456456
H 13.63523928895119 -4.764340276071024 -7.036695196780299
H 15.05129669552125 -3.437678546425818 -8.718712463898482
H 16.07141739547459 -2.825433154501737 -7.379987664054962
H 13.02950290904204 -2.49561743399051 -7.001782404099511
H 13.72798817175028 -1.526693898061234 -8.326080754479021
H 13.70477071179707 -0.2004824305720852 -6.138827422942073
H 15.39232541233743 -0.5353709481787841 -6.660416441548421
H 15.57476475964272 -2.516434337736566 -5.118860547871405
H 13.79349450406812 -2.456473179858262 -4.82888047612227
H 14.82409810782326 -1.450942277870515 -2.79655141859444
H 14.18661711047692 -0.02748327210393667 -3.726003776450036
H 17.07835758918042 -1.123638577514406 -4.12671966659404
H 16.70136102725099 0.04482129742631272 -2.835139512932093
H 16.52563377070395 0.4948244280196778 -4.554835848577023
H -21.68297665576582 -8.269113762704363 -0.735715148910668
H 19.00524512745566 -8.019080246877628 -0.721288583584175
H 19.9028636482361 -7.691132577656753 1.69255794381755
H 19.28266687059447 -6.169104902884731 1.021729312025745
H -20.58105388284658 -5.861253799811127 0.1408305447647015
H -20.26712735973481 -6.930838044308294 1.532821798884323
H -21.71182289527981 -5.322385411449907 3.017389016018341
H -22.10401827003647 -4.273035873301264 1.570737459599512
H -19.13597892934545 -4.932836374359272 2.234710677430417
H -19.93742883816559 -3.654059328053198 3.117559933218828
H -20.70063257385851 -2.585710335545817 0.8871688459138624
H -19.83223672161861 -3.796362767880897 -0.01969642054829246
H -18.34698729281589 -2.421994536340634 2.306290721348799
H -18.54972370798175 -1.431894958514816 0.8341251800767292
H -17.38491740569067 -3.11376211999675 -0.5732249883337316
H -17.3283882708436 -4.378536335119057 0.6724558745620119
H -15.85873998320143 -2.824684294752434 2.146868065032756
H -15.96560981621709 -1.558022431833739 0.8821239115591167
H -13.91001053880928 -2.595147611406725 0.1358522999868592
H -15.04028743321021 -3.633465941744604 -0.7658005632890806
H -14.91544237333727 -5.354936552954367 1.091458300320997
H -13.97216831081931 -4.23503379377851 2.133570524090313
H -12.96271627195364 -4.891532403466752 -0.7076814366186928
H -12.48289385931372 -5.812046097670286 0.7511385426213484
H -12.06493584252179 -4.076002936851473 0.6239411129763354
Se -9.667758604545595 12.39012529907327 12.19074943956573
Se -10.26183433205208 13.86979572085021 10.44118265381584
C -8.719846956575852 15.02958263702074 9.871902317511521
C -8.938303791096633 15.29968112871894 8.342749509843173
C -7.631614729541154 15.97915663233088 7.748292638452893
C -7.990228313304161 16.11664559511053 6.209275364909761
C -8.626155448083605 17.52830176612777 5.929108130905648
C -7.444598558911893 18.52855125470853 5.481283090042852
C -7.095941099583117 19.42041082782724 6.733542384847283
C -5.945540684342194 20.44762085735076 6.266404774493543
C -5.612263614248761 21.42177128988252 7.473633757000205
C -4.576896524355363 22.50596482762684 6.954425622423427
C -3.164768008113759 21.83772674792308 6.699408867957072
C -2.350306123751388 22.87488579660772 5.827958071271129
C -10.51759029234918 10.5804323816785 12.14215612254638
C -10.12901918834771 9.821990111825135 10.83004177770905
C -8.671821996173376 9.185263518591229 11.16331153291229
C -8.104901581723164 8.671803030006595 9.788513427390518
C -7.281024846370848 7.34587480149959 10.13880775468288
C -5.752423461179607 7.798603481293074 10.31191405608035
C -4.874461332584885 6.477383455710884 10.39389328386172
C -5.136791526552948 5.783294978879179 8.9947822171341
C -3.770905635651435 5.703860490922758 8.168711489082675
C -3.522776502981742 7.16463288944608 7.581689711329274
C -2.417045361703928 7.015048439631855 6.427651691100277
C -1.709597420917643 8.409380589729459 6.23054040535722
H -7.764952435265 14.49866725329328 10.04772423050629
H -8.709446079871048 15.97176303208298 10.46426905924899
H -9.821148972904892 15.91562429646388 8.187121913991293
H -9.097102789776725 14.34116604857734 7.814979734339248
H -6.766804229006947 15.3247035750036 7.926964261415189
H -7.449724155875113 16.94123570998969 8.21453069406504
H -8.699068424460673 15.30827967014825 5.917503316278979
H -7.079435963993917 15.9625717702295 5.603403422716733
H -9.124261353659838 17.90114176709256 6.838862997982899
H -9.358912085051147 17.43456153385548 5.104841536626165
H -7.793243137328596 19.19318896020924 4.674608458343382
H -6.568719237221833 17.98476345493301 5.161066087333481
H -6.775086891792689 18.80174028691199 7.578519809926922
H -8.006520046458085 19.92923472133891 7.051507278044239
H -6.308988653409824 21.02200934296772 5.396996804846347
H -5.047591373975271 19.83605378132034 5.9995328249147
H -5.177785475440357 20.86442906008618 8.336577574383988
H -6.486519787364843 21.96462860022632 7.87556507265288
H -4.515112188540624 -20.6879009562013 7.647769811573588
H -4.988528036704372 22.89625892557777 6.021434089545266
H -3.319120758409186 20.90465311694593 6.16107314223237
H -2.594906502803117 21.61809936047224 7.601576011424186
H -2.975622066209939 -20.71938118380993 5.045676318432423
H -1.503280736331134 22.35661679647905 5.336349653644785
H -1.948044980754396 -20.38569876871093 6.498162471641705
H -11.61633104127496 10.69458567384303 12.18002657614312
H -10.19299649663526 10.03574328302223 13.04273259450889
H -10.11463343935411 10.48383737142022 9.9705712530416
H -10.91091006481479 9.050947354789264 10.61628000887504
H -8.743579217706541 8.383569061466121 11.89976087226225
H -8.036457191504821 9.965701430789249 11.57524866777808
H -7.493847481716359 9.447935598120399 9.314847387893673
H -8.926159034849253 8.391673855372829 9.100283664784007
H -7.380002707462436 6.678923748100849 9.269296030114877
H -7.652459103016058 6.886997412174473 11.07287247911259
H -5.634040088073369 8.429226603723189 11.19749374043357
H -5.413937301233333 8.369990364080548 9.432675670251331
H -5.170957893381286 5.866219582492097 11.27816704521373
H -3.79117262646238 6.69566030602775 10.47915287864943
H -5.889731417326807 6.322169325929205 8.379752910298253
H -5.502023016159019 4.772257408564987 9.107594792185211
H -3.861174932482967 4.975671103555456 7.344296725261465
H -2.981297798474877 5.382846943542841 8.847789591237923
H -3.215259874275873 7.844160596085378 8.37752598989341
H -4.417231136538541 7.57663383873898 7.134689791526904
H -2.859359589232247 6.683324313751934 5.480202825245452
H -1.656388022006461 6.276738175357754 6.723271301001909
H -2.449761542784019 9.186094880029735 5.99576047175896
H -0.9459169131749605 8.387097946251385 5.420651747359098
H -1.247953964030952 8.727405317523987 7.163602676571059
Se -2.053761852239043 13.0279266623765 13.11121845603237
Se -2.231014906095496 13.64583640236694 15.34455191687186
C -0.55705528813059 14.46067071432725 16.04505979175393
C -0.2962300245125869 15.74653671943838 15.16556807109336
C 0.6940090417550763 16.78457903969677 15.84576467136768
C 1.61816526338611 15.90318120444255 16.78261134367033
C 2.940096771577741 16.70566941048214 17.14310242511847
C 2.594658577446769 17.93908134105067 18.09370187743123
C 3.954879985940959 18.77483940130985 18.16769076650932
C 3.739084723255485 19.8491013775336 19.32593389927488
C 5.205323545450345 20.27832076958618 19.76475598749115
C 5.646662756576734 19.21741539766388 20.86010271162641
C 7.000915082888922 19.74565552587684 21.50871543638379
C 7.425383740329113 18.6091128504639 -15.44935613666493
C -1.229703641167049 11.14647020657623 12.90705277597274
C -1.779738505217772 10.43541019475858 11.62420349924188
C -0.7244101778079598 9.225196090884747 11.54631341250582
C -1.192158473293124 8.248687525545472 10.37162314535629
C 0.1397907911588243 7.482506876218256 10.01948059608688
C -0.3223200096731683 6.044926234049669 9.498549109855466
C -1.123145485044394 5.318765757588936 10.66694226839157
C -1.267186026262051 3.797936312829811 10.27970922866582
C -2.571223824965161 3.271654033793745 11.00745583705757
C -2.127235284393312 2.664644749509143 12.42084420873654
C -1.390742976935587 1.285209923043158 12.12190797567164
C -1.393437800511857 0.4073467654597992 13.45479733868522
H 0.2927834244965403 13.76046095761937 16.01658767171723
H -0.7000321011976429 14.72432052113528 17.09752243328383
H -1.235128917203813 16.27754281023887 14.94913992345156
H 0.1636013941028937 15.41226786092825 14.22796972970885
H 0.1703933886828184 17.56291820498148 16.44746699850793
H 1.241651484448244 17.30561507764721 15.06647847367769
H 1.882943218366793 15.01448217381606 16.20532403516032
H 1.074742594031705 15.58875641997094 17.69012731949267
H 3.384645043593887 17.13119885642282 16.22894659000867
H 3.687616077361445 16.04816984336044 17.59386123088912
H 2.347678731288667 17.59460502356224 19.10812352621199
H 1.790121163207521 18.51326839032605 17.68287910167927
H 4.216191969920246 19.24982486292044 17.19924755069311
H 4.773381434864139 18.06234533914023 18.45398531901512
H 3.182740743757979 19.42784631504217 20.18473321390266
H 3.178776066591416 20.72633445877587 18.92402590345021
H 5.199772966774288 21.26970943402976 20.2068241264389
H 5.938255063398803 20.23785074383125 18.94214273598037
H 5.715875204601834 18.23690512088431 20.34095158968872
H 4.915744311427402 19.15845699000671 21.67899169347346
H 6.904215573427614 20.72656025336624 -15.95842722240769
H 7.779380125564189 19.86849371876869 20.73598917659225
H 8.384782927284931 18.90662812898473 -15.01213887274717
H 7.571802709798985 17.6491664108519 -15.98077185167933
H 6.681144519026392 18.5050287265201 -14.62457184823542
H -1.442457961917517 10.55769040478342 13.8047405997252
H -0.1749252696232488 11.32708094224844 12.79306172107376
H -1.727992128736536 11.07377199615513 10.7272949256772
H -2.80872978381709 10.07252130363416 11.74676257087142
H -0.6695853267037905 8.622124856259465 12.47078868623399
H 0.2669534972282973 9.627055434375485 11.29988997974392
H -1.607111211032284 8.785389363546015 9.502748948483095
H -1.985217655358139 7.553082274040715 10.76544258895215
H 0.7660257727785135 7.304034910224936 10.92764231316725
H 0.7749886528942237 7.978654739111164 9.261827019604901
H 0.556542090467732 5.4833254156269 9.209906773339513
H -0.9787376721530204 6.14055071103289 8.618381011161881
H -2.121535977780507 5.79591201272731 10.81279092010266
H -0.5510428470603603 5.457712455077888 11.5843655422471
H -0.3780689979134293 3.219259064711096 10.58344156504406
H -1.415984813304587 3.654623624453118 9.165352009119086
H -3.05569176436807 2.535090046477455 10.32524193155506
H -3.336382967211211 4.071626283194758 11.14330158930216
H -3.002393589069285 2.507944256211648 13.07974674747338
H -1.399666593351099 3.303796780256142 12.93774680952373
H -0.345337763168714 1.451327516125748 11.88159799323599
H -1.85754024211756 0.7417022899371851 11.30167091759089
H -0.8300375273755025 0.9028910908828015 14.26886164139949
H -0.948489100612282 -0.5663723584432971 13.2635862610207
H -2.418995623066158 0.2724820248759439 13.81737378532425
Se -14.84553611672792 13.87786014495561 4.421477089017037
Se -16.70712793515916 12.55395477380093 4.815523389455299
C -16.3750824692376 10.68916767951806 4.343935876533847
C -16.63766509512497 10.56493252145866 2.787840495063516
C -18.1692430311069 10.13728348962619 2.666879591809319
C -18.14023499829751 8.690530381097696 2.017216361223931
C -17.26331921891155 7.78905411191539 2.98148915238121
C -18.08671497690897 7.592340002847875 4.326772891883286
C -18.90232274436034 6.253149747909807 4.143794193012133
C -17.77665895019193 5.140871151183856 4.47550775022161
C -18.56407391332892 3.777206792855788 4.464656454632604
C -17.5410150756878 2.56897028588768 4.289189049719729
C -18.46977322372725 1.29442157485815 4.119912688674964
C -17.39560109885989 0.1634342297033323 3.8854884574972
C -13.11601973588089 12.73371058286184 4.485950201170684
C -13.15024623527446 11.91597803359556 3.151903436599388
C -12.7335810955832 12.98981122805421 2.060228222614683
C -12.93811510445772 12.31424094245724 0.6307321435049268
C -14.48640526437731 12.47962590745903 0.3816116179141417
C -14.8964002203272 11.61797582409989 -0.9157466635554425
C -15.69873814185668 10.38674185863755 -0.3184607505282743
C -15.8668193328393 9.31308668060062 -1.477051010041103
C -17.17386749234145 9.777706317244178 -2.286145881232444
C -17.20001251610294 8.831008279163431 -3.550899712507077
C -16.032836075135 9.463668049090286 -4.453699252833577
C -15.95983142924284 8.563139688885693 -5.747523043849135
H -16.99621032957694 9.976119647120871 4.913325758532855
H -15.3117012865382 10.44735964450762 4.584003940021052
H -15.97662225903139 9.824709145803764 2.324573789199818
H -16.48635828304248 11.52828216785968 2.315225075131246
H -18.77123903964684 10.87563976823164 2.124409196943863
H -18.67131696111189 10.10506913016636 3.647959086712513
H -17.71352929555858 8.73210051800144 1.009652977223762
H -19.17036099173734 8.279942567708343 1.918363418301011
H -16.28556655607028 8.255136161262906 3.192320276988379
H -17.03669617276615 6.830704249259806 2.482627555355237
H -18.76352643796099 8.484504807007832 4.484695104120093
H -17.40265986061974 7.509426663778085 5.206041668360998
H -19.32748573823358 6.141485974495082 3.140483889517098
H -19.7467031879825 6.230552712807604 4.859424590217265
H -17.33320399106883 5.345319906850683 5.464098816136929
H -17.0206434196984 5.170493551698299 3.702072155199231
H -19.252264517839 3.742960461501515 3.594798976717814
H -19.17149039462947 3.65696109215146 5.37846070581423
H -16.90788511448696 2.45005783982849 5.181806912819225
H -16.87945657952599 2.738759090846908 3.426772319853879
H -19.21458637150386 1.346476489378085 3.309997551723959
H -19.04424649258211 1.063978148136979 5.011731863197856
H -16.67578992515492 0.1392291991797763 4.723602823636702
H -16.85171946875156 0.3979219367822607 2.935534445641817
H -17.88771342860407 -0.8185327424004667 3.776013135551421
H -13.07914421361335 12.09027042303638 5.364571394136937
H -12.23022418951015 13.40474471938398 4.53136293615445
H -14.13801951234826 11.45519914840772 2.909620349587366
H -12.40987151447396 11.09957059687846 3.148776329209389
H -11.67806122122973 13.28217721106888 2.23249126872501
H -13.37723958922446 13.92519671401742 2.103156961450351
H -12.61550522665579 11.27010959055128 0.6564872379048337
H -12.38444460275803 12.89738778723537 -0.1440563050651855
H -14.70872486601542 13.53109650968458 0.1808811153101688
H -15.04259927204957 12.18810758469775 1.266419129901209
H -14.02093484518381 11.30240343349535 -1.528274955130731
H -15.56701741508879 12.23761437162371 -1.514988396853869
H -16.69045432991181 10.67996774258405 0.05205515307072454
H -15.15335321900304 9.96168156793674 0.5455239990624704
H -16.069348891762 8.318971092050536 -1.057853290088336
H -14.99760990112215 9.256982427052119 -2.131112736466809
H -17.13001599219577 10.82404074196537 -2.569679742572351
H -18.08928924381916 9.661899988327395 -1.663500208490722
H -18.16334504183764 8.869031022729692 -4.106631872573631
H -17.01828613226572 7.773976422449592 -3.29700487681944
H -15.06624326121865 9.461357072730559 -3.943239994624244
H -16.28745102604913 10.51224797219392 -4.744395041666419
H -16.11745864650178 7.505077360501522 -5.515069307107517
H -15.01449379117256 8.682904217659338 -6.258990690694941
H -16.76450304054837 8.92480172605018 -6.407661563473587
Se -10.85063133933889 -13.56088209370545 -6.348467847200545
Se -9.741042300959991 -15.57549072869693 -6.755197543549541
C -8.920400209604152 -16.42509409787431 -5.092094217999312
C -7.687540263087746 -15.58737417160901 -4.612896585466125
C -6.585719921995035 -15.79851366370695 -5.742595933076765
C -5.35260912893088 -15.02057172827723 -5.117519528367242
C -4.330605260151224 -14.75616073706741 -6.311630942130981
C -3.724349326940993 -16.20419379662304 -6.598321317457639
C -2.598424457881385 -16.48157544824617 -5.523807652035639
C -1.410613990189233 -15.44831259934204 -5.80699630233084
C -0.7209320257451147 -15.9741711561922 -7.117204030959185
C 0.1567041122852753 -17.20516645269358 -6.610974234207929
C 0.1665524427543235 -18.12078552560728 -7.906999261356998
C -1.191144882044405 -18.93593302173004 -7.888188824534161
C -9.919609630829834 -12.5239087076026 -4.843953256357195
C -11.00223528691918 -11.76610838869228 -3.993997819399196
C -10.09261710299607 -11.1318153793247 -2.84803751343754
C -11.04992809705232 -10.63088604025584 -1.697704105818415
C -11.84076317825875 -9.38174069721323 -2.360877467954692
C -12.39517580483647 -8.612448290548153 -1.108277837523223
C -13.76447703113056 -9.343603304347937 -0.6922318864290075
C -13.95716121521911 -8.65290686148373 0.7352698987654267
C -15.32308094259519 -9.228807248222518 1.271907105436296
C -16.53332259063019 -8.722286448621409 0.3548218432692817
C -17.89508046826046 -8.712540460076339 1.152139782153909
C -17.84238024694906 -7.302635885851598 1.870184543181671
H -8.662437598018617 -17.4712374991734 -5.341682678249752
H -9.728482851152194 -16.42536141191711 -4.334678374431662
H -7.303235753990968 -15.97582947027255 -3.652732083805798
H -7.880150794768925 -14.51917150669622 -4.420509534370621
H -6.907739459669823 -15.35537989760335 -6.710111441516205
H -6.364865889928666 -16.89086125866854 -5.875141983854916
H -4.849310743640956 -15.64369484362765 -4.372195120641527
H -5.673588584831988 -14.06775305350465 -4.674024856361222
H -3.547383466244032 -14.04612309636931 -5.991423316048216
H -4.81770353997733 -14.31650160726008 -7.19747732691618
H -3.3075709908254 -16.18621266027838 -7.616215115761507
H -4.490377579099182 -16.9641629052914 -6.593214251230449
H -2.268465368772894 -17.51432241988897 -5.552672018325758
H -3.026238999849773 -16.27470585445741 -4.508317246575652
H -0.6696674023464567 -15.49761297118891 -4.993236242713794
H -1.722765229810493 -14.38111664775188 -5.935156915504272
H -0.06444400105561013 -15.20808668843992 -7.544607730706155
H -1.479404492966963 -16.30502313518396 -7.872439300409241
H -0.3438171486835374 -17.70330458425874 -5.783785649730437
H 1.156327361106184 -16.90987921822039 -6.334497984645559
H 1.036026703065244 -18.78244363964872 -7.857768431593299
H 0.2406399780333546 -17.49763341588018 -8.83030185455571
H -1.22393695269293 -19.6471571776978 -7.05155233907774
H -1.330592512341353 -19.44487003246937 -8.843018484656698
H -2.048165282928649 -18.25289079663412 -7.781075945720954
H -9.141490465762612 -11.84754436224267 -5.243168919169997
H -9.478064926138639 -13.3032836799025 -4.212995299752333
H -11.75749768594128 -12.45352407263908 -3.629552322503617
H -11.51521154854059 -10.98506707584828 -4.598684319852488
H -9.50482329283405 -10.26616300995959 -3.255578092066198
H -9.356529859228212 -11.88907204612596 -2.480284173707441
H -10.51876762511475 -10.28080107314725 -0.8005334578695161
H -11.74825169217726 -11.41187791679956 -1.361365783349741
H -12.61837172606376 -9.699497773267632 -3.064474608898165
H -11.14434372044838 -8.754489926364055 -2.929827374842318
H -12.60529811856617 -7.559213891617607 -1.361818136967149
H -11.67362859682664 -8.608196260414779 -0.2920494261407381
H -13.58509656531572 -10.42522487320955 -0.6268121536877658
H -14.5738091258102 -9.133799416168273 -1.419056976165647
H -14.01772806773312 -7.574233451557426 0.6413309950097781
H -13.10268144155833 -8.923192461186481 1.378167587382735
H -15.53445377164253 -8.868724538941075 2.286611160268224
H -15.28508522516774 -10.32053455495793 1.324003630411368
H -16.59682108902601 -9.343211910930052 -0.5278234979138339
H -16.30114435848178 -7.693806189059202 0.05623227669849191
H -17.93643170495643 -9.534887588716979 1.871584954525915
H -18.77840281693951 -8.821199904740885 0.4812961532253315
H -18.00938582816217 -6.432459902851483 1.228718281841259
H -16.83080598984916 -7.157204478301153 2.303529886972137
H -18.54483798729416 -7.27519539120085 2.718075136105679
Se 19.51927834993554 -6.669443960866118 15.33797271153501
Se -21.31825102753602 -5.210550120687827 14.50320754237546
C -21.82025277204951 -4.640538916238676 12.64095360348537
C -21.77531522364734 -5.936041141093135 11.74522420281901
C -20.25524028485713 -6.408883562702202 11.82354650844091
C -20.20380308790183 -7.756458326775645 10.92689206501169
C -18.81294623048764 -8.373766699485198 11.32828267708658
C -18.69290344482995 -9.705780315657965 10.44307363042886
C -17.18841378169493 -10.19303339630678 10.53261464152283
C -16.2634494537898 -9.142663139228814 9.798291508134415
C -16.68196777498212 -9.180611211523397 8.274443443971546
C -17.40829461979685 -7.789828925807218 8.017555114084871
C -16.21782348634246 -6.727872572790083 8.051965819075004
C -16.90954775523171 -5.390754656289796 7.585021901305701
C 19.78117751608984 -7.169009007967248 17.3298623133825
C -21.29358298681109 -7.829982820666444 17.51723662169544
C -20.31046621743302 -6.588821694853408 17.80160704008709
C -18.9447907989042 -7.189227984088223 18.32650917651048
C -18.21714181462129 -7.819301790337257 17.0461639163622
C -17.58142699226444 -9.169604712670425 17.61173620928925
C -16.99121499587816 -9.930165550266741 16.36580679517444
C -18.19080410482926 -10.736105480439 15.74298182522042
C -17.98735731791671 -10.60128832501875 14.15244298433674
C -19.0267037644844 -11.61452765933424 13.53411900051917
C -18.34601939665471 -13.05914230207324 13.441345329522
C -17.74542618870752 -13.14822574778138 11.97970429443635
H -21.14245963538124 -3.855332280713543 12.26251004406717
H 19.63976611236698 -4.190602087354272 12.67634734493148
H -22.08595515313396 -5.733807345506172 10.72018078927874
H -22.44640359299444 -6.73803262354375 12.13618186112301
H -19.90958069894296 -6.628503336601516 12.8425736403808
H -19.62541639203371 -5.630394856510111 11.39963873583175
H -20.25739789616129 -7.544599022346981 9.836060652204894
H -21.03386797137719 -8.409790215021394 11.18764953348509
H -18.82637102564292 -8.579825566294906 12.42183414929774
H -17.97763903403952 -7.698295522622965 11.10309585495191
H -19.00290687953662 -9.571543471097987 9.385199225359719
H -19.31851496929174 -10.49862421499642 10.86660171078195
H -17.05986593756199 -11.20678863415401 10.10499213378028
H -16.89062074268826 -10.22344588419984 11.59106884752658
H -15.20154383993174 -9.412013074598539 9.930960936449617
H -16.40620036441681 -8.100260483335942 10.16874334587608
H -17.31128274141064 -10.0574789484235 8.021458486287978
H -15.77475809663106 -9.243525676456924 7.63833123371869
H -18.1301757282165 -7.598903858465698 8.808266119157333
H -17.92461729010848 -7.763925489873581 7.044398660410133
H -15.41571964786899 -7.023885824860749 7.350013529222857
H -15.76268354673189 -6.585303218714316 9.038147529516779
H -17.69378023858414 -5.058634046750682 8.294608418266947
H -17.41322588936462 -5.550542936765177 6.620933020306603
H -16.17746176133009 -4.555518138861597 7.464122245420176
H 19.00887027540817 -7.8885206588816 17.58791495030757
H 19.63320299683057 -6.225049834885939 17.87163599578345
H -21.04638191371832 -8.454586676243734 16.6498507779562
H -21.29902592454213 -8.463408943719557 18.4078623155663
H -20.75182861014919 -5.92881433147391 18.56807073063068
H -20.14585844847278 -5.96454446796267 16.903110939632
H -19.07851066095706 -7.901329022822602 19.15156987412253
H -18.28909917796443 -6.393247016431327 18.76600350035777
H -17.43257923129061 -7.176572767064816 16.64322776742657
H -18.92176235922554 -7.980807728227326 16.23672702020275
H -18.36285458438715 -9.731527472984283 18.13944516533682
H -16.79462579665524 -8.899343464840586 18.34111281470111
H -16.11670453417058 -10.58282115530049 16.67478693274635
H -16.55418255414284 -9.223904996631061 15.62808032549993
H -19.16366903367081 -10.31387906883756 16.02732735282535
H -18.18375968794924 -11.79089051969651 16.02567280265239
H -16.96619910202744 -10.85906909621453 13.77330435644306
H -18.25024160521473 -9.581913886699972 13.7996402176143
H -19.30264455085981 -11.26139869646817 12.50714220384762
H -19.96877744770048 -11.67600774622149 14.10488523407622
H -19.13422587479649 -13.8579134609126 13.5449846347245
H -17.579936697776 -13.24151777149933 14.19955904461238
H -18.46071656013 -12.88258493983169 11.20300466849313
H -17.31415728791342 -14.14713413720923 11.78850628733542
H -16.93004802446952 -12.39564782802454 11.88219140117069
Se 6.149704328952287 10.3075542370478 6.635530876239709
Se 8.178109545004856 11.44457299438337 6.994256894405657
C 8.6698830991301 11.46077887658097 8.956610170892912
C 9.967565080509052 12.30545340178586 9.112822931116906
C 9.339369656380395 13.76890751115095 8.968172126831917
C 10.48929334882769 14.82213875601238 8.736727529231601
C 11.16544069710942 15.24221377759859 10.11242718029421
C 12.27615775653056 14.16624470966892 10.54025436869963
C 12.99675682591866 14.89195746977948 11.73405453403249
C 13.8791699011041 16.10326005518441 11.16879599230567
C 14.94689897506336 15.3533995668648 10.27553857843013
C 15.76915234371235 16.57573646015047 9.646427249792049
C 16.90779206087962 15.90286976752969 8.752426366947056
C 16.21978151129534 15.54685562677692 7.370414153550218
C 4.743481377176474 10.90083152821629 7.998565644036568
C 5.178808783260826 10.45929630379137 9.424046499372167
C 3.868021437443479 10.01266290694985 10.2528001093385
C 3.009283824841064 11.32886205408098 10.39911011613654
C 2.684695501894587 11.43612305378216 11.96611218054314
C 1.862487516832744 12.78184241920028 12.06163071566511
C 1.574337464553252 13.06145675272527 13.58582709045157
C 2.939388507662315 13.27356753582625 14.38182245328819
C 3.507332818571142 14.72230031978208 14.01992438434874
C 4.691090831552745 15.03993971347191 15.03432005434098
C 5.111703875117367 16.47918792906061 14.5136013783756
C 6.292689673107207 16.92834734190008 15.47524821276655
H 8.817993342396157 10.40964368974477 9.298937983234984
H 7.805433881992658 11.83661604552413 9.533185793163756
H 10.6940877432505 12.13017872696248 8.305069100481415
H 10.47760453842001 12.19183095324827 10.09024765937896
H 8.758995367382958 14.01047708082046 9.88705941442295
H 8.610876860308972 13.77797697357401 8.120722026806456
H 10.03897980246878 15.72707815188696 8.257708379377673
H 11.25538260969064 14.40188374387082 8.061090473763963
H 10.43511003292614 15.27491048152111 10.92801818873084
H 11.65431392451361 16.23243304149083 9.977101745104292
H 12.95122068638586 13.94416012471864 9.725498137621114
H 11.74317644282433 13.2534166035678 10.84726020605116
H 13.63128520980888 14.15304424070518 12.22334082184146
H 12.27780169760521 15.2880786288081 12.49493263936984
H 14.36743000951729 16.63578560200302 12.00547117757772
H 13.22595080088257 16.80922496390129 10.5912345434285
H 14.45714673800805 14.75461992557173 9.492451457649832
H 15.63353428094845 14.69873259493287 10.85878164214096
H 16.17505720705814 17.17605832266432 10.48238891435739
H 15.07603462987638 17.17363041749756 9.041263229716034
H 17.34671901534131 15.01767776912583 9.21701778190678
H 17.67804529820151 16.65396615704854 8.552392104356432
H 15.81304037422125 16.44877249087295 6.87559700795683
H 15.37212882189408 14.85432511514417 7.479221621581098
H 16.98103578001611 15.10344251037901 6.673084244711581
H 3.828051787707418 10.40473141879887 7.658453458701088
H 4.629748113831365 12.00265421036066 7.927711647043885
H 5.727355806563623 11.29109378223811 9.935842718837289
H 5.815581024989812 9.561375391474563 9.367600048869699
H 4.157548811192726 9.611133355927052 11.22167562204557
H 3.321225531811313 9.233509236813612 9.727554435988102
H 2.100848024739371 11.24479135159144 9.77266124743392
H 3.567887194371751 12.21849875198835 10.10353584571252
H 3.607106781325458 11.46876465069198 12.54156975308398
H 2.130920802848423 10.591609901793 12.33492715280465
H 0.901031619675286 12.67381967389429 11.53519966828291
H 2.439019505071426 13.60532844588316 11.63273305819167
H 1.096385787660337 12.21532358553723 14.11274688812029
H 0.9461131055292028 13.95625585342573 13.70260652143751
H 3.669753762498391 12.4512700316582 14.22052645830825
H 2.697163873963035 13.24778657480357 15.47194789457187
H 2.712522887848056 15.49233173940659 14.05641234030876
H 3.924052884455791 14.71206596836108 12.99559990727092
H 5.543116747467069 14.32949970766307 14.95502931589244
H 4.328028042313928 15.0582083425704 16.07362164160445
H 4.270848980775926 17.17514292835698 14.58221844910978
H 5.51500738956164 16.46939342824023 13.46896676207184
H 6.006106474468157 16.84191609642916 16.53542117677243
H 6.480723204152538 18.00108949035683 15.28146865430965
H 7.227414421385668 16.35449688037113 15.33066132173947
Se 14.97749134853768 -4.759888007643206 19.92704197083508
Se 14.04860186849369 -5.191439828794382 -15.91176427979197
C 13.25079964693184 -7.033552258665206 -15.848397558195
C 12.45642060798034 -7.405776614603054 20.83520407447448
C 11.20623311595274 -6.433168692035762 20.6611614351349
C 11.51756394536681 -5.390607795307949 19.49856573548778
C 10.20727235433941 -4.583272516131828 19.05230470533182
C 10.17044127143178 -3.396090803177047 20.10503202176773
C 8.78283609013797 -2.632219839775202 19.90676609236575
C 9.019587095337577 -1.869561413938529 18.51481221941674
C 7.72363518137691 -0.9640921969658531 18.32774259602382
C 8.066999407543397 -0.1002709076334254 17.02800087738772
C 6.70259341446009 0.4212404401826214 16.41668107395099
C 5.848874670209716 1.21412001730388 17.48068017051224
C 15.24493086684611 -2.810814937528702 19.57363240787921
C 13.90474857035735 -2.028567429413909 19.32916425251096
C 13.26211901090495 -2.497504499432197 17.94297840440836
C 14.29992606368277 -2.105385167916699 16.82658133187233
C 14.38753842260634 -0.5023677822769623 16.77982460205407
C 14.47530603269856 -0.009820547122029124 15.28097863338986
C 15.74850413971756 -0.7040386961482555 14.61671784437097
C 16.96076035295785 0.1774242139476044 15.15209738280851
C 18.22689920601713 -0.7728770803641726 15.09964550433705
C 19.43116627863295 0.1991151905084714 15.49022867764983
C -21.88353498313584 -0.7843333174732101 15.90202631187713
C -21.31187251909842 -1.37445676606947 14.55001745415073
H 12.61144465140612 -7.023330676815634 -14.94760716115638
H 14.06788197198845 -7.747467029454266 -15.73050829416619
H 12.12283641740471 -8.469049557253459 20.95563082858317
H 13.108151405175 -7.298217882536072 19.9591508493604
H 11.00137687192793 -5.888206701351526 21.59350924771775
H 10.31774328248492 -6.991824122530007 20.39571760189077
H 11.91423201129527 -5.943746939943272 18.65076218680329
H 12.27584134124572 -4.681673694914251 19.78773806856435
H 9.327727894595489 -5.21032390766502 19.08747853803767
H 10.33964368497201 -4.186369294023903 18.02953054411004
H 10.98131143573578 -2.643876364003223 19.91827979648203
H 10.28162827345263 -3.795196853534909 21.11097772652995
H 8.59732267494822 -1.924576659318483 20.74031842270942
H 7.965189705672388 -3.354746908283872 19.89319439096218
H 9.114526850581127 -2.566472293677768 17.68145663680929
H 9.907748770480406 -1.21475762911207 18.54263132022533
H 7.54344024797168 -0.3223009593797422 19.20141695790366
H 6.834784643351949 -1.618449554078384 18.20994533988457
H 8.571044290327299 -0.7194117407019852 16.28880545099732
H 8.730349962249266 0.7549847343254948 17.26099533421128
H 6.113032872174143 -0.4029304102975499 15.97701884644083
H 6.971905818793494 1.085232821751025 15.60217499696546
H 4.873613593994902 1.529660544179026 17.0277271663956
H 6.393540591266661 2.106261426858547 17.8226414674191
H 5.619271274567514 0.5989435959731632 18.35465232535768
H 15.88217446612047 -2.722602951979909 18.68214991097142
H 15.76538395202352 -2.355216884534486 20.41891578678121
H 14.12065510163818 -0.9323974456405573 19.22167864919337
H 13.21552006409872 -2.129012880103702 20.17680519467101
H 12.30371556242772 -1.948373552489467 17.77445109931388
H 13.01035004991187 -3.573986964502296 17.89501207749063
H 13.93033906886495 -2.514690521500111 15.87698153465856
H 15.29321095134118 -2.542099644503535 17.03331599276175
H 15.24061253477754 -0.1839470671729372 17.36458980581867
H 13.49537590335041 -0.07415062069678842 17.25873278975181
H 14.605807881597 1.088273444803431 15.2265777324042
H 13.61619647742976 -0.2790587460855913 14.67261444169466
H 15.71838615418915 -0.6337799000165153 13.53729689143078
H 15.82358472204124 -1.779005026974197 14.93362969045129
H 16.80244630008352 0.5032472957763244 16.20628493443253
H 17.06910582878249 1.025793682114665 14.49090244738112
H 18.35990966558904 -1.170477849520395 14.06549283876223
H 18.20609017164707 -1.628226490013713 15.79242367717429
H 19.10967603448466 0.8494181156231324 16.32037083203179
H 19.721713882423 0.8350384053803751 14.64688052344409
H -22.2339744185685 -1.614364353276267 16.56243520514518
H -21.08092155142823 -0.1871913541758043 16.4326249010351
H -20.44537925267503 -2.051205947699468 14.70937479512493
H -20.98825253508062 -0.5029513998297497 13.92353466960775
H -22.08544448548473 -1.964875775683357 14.0333313129276
Se -13.56542295137815 12.3663697975218 12.9902710365004
Se -13.83187707253615 12.07229233826852 15.33286578535415
C -14.23785863884823 13.81220157573987 16.21456668178961
C -14.51007592782389 13.65647523951659 17.76199200526256
C -13.11521659845679 13.47938435866321 18.47717527640837
C -12.46019813691708 14.93306510007587 18.331182838303
C -11.14304779458402 15.00505632973561 19.21803111965643
C -10.37523011352596 16.26355182854919 18.63665248375051
C -8.83956457962568 15.83162700442266 18.74385495036018
C -8.178552514591169 16.94241495846761 17.82378046365063
C -6.617091686481257 16.78332266899753 17.98485237000733
C -6.190867206917167 15.53785257038406 17.09503152439996
C -4.64257977445432 15.41390901168079 17.45248580734947
C -3.795637554237862 16.55807324986774 16.74885397200112
C -14.3061932785733 10.81188525204005 11.9562736163399
C -15.81683786622583 11.1931842239098 11.69886582526769
C -16.51033628748572 11.33004066163781 13.11837881284329
C -18.0705276675477 11.35369120759042 12.74310664338369
C -18.51474285838451 9.859998530853604 12.50488087148455
C -19.16743103271296 9.397480643945002 13.87952320873668
C -20.35111309744556 8.478550335085565 13.37388356886762
C -19.94854671819497 7.012990924137379 13.82371013308346
C -18.73770777072291 6.593043405919612 12.86730217723627
C -18.29053103562459 5.12239455363399 13.29692905402284
C -19.29075778258709 4.110614617259873 12.59399439630143
C -18.94010710388338 4.054257805828971 11.04472402525012
H -15.1765938271234 14.19339853117607 15.74307289567313
H -13.47140084080442 14.55250734186689 16.01778847404539
H -15.16033546933976 12.76149634229967 17.95000693218805
H -15.02698223538628 14.56054123450324 18.10712153251266
H -12.49227038551422 12.69447974781781 18.01757212231976
H -13.20333538024639 13.24046058160546 19.55875447508463
H -13.16024199480567 15.66795242124888 18.72753086958704
H -12.2664270019136 15.16498754900441 17.2647734832948
H -10.59573529540636 14.05756778331865 19.11436442544796
H -11.41244573000859 15.10122652036765 20.29879769013846
H -10.58183897315562 17.14510509712158 19.26103498784349
H -10.65380241302848 16.49001492485711 17.59930294934378
H -8.678739899082354 14.79420554298991 18.39177571485146
H -8.499406146221553 15.91385874363399 19.76059923445105
H -8.470875670555087 17.9495358580677 18.18343488284639
H -8.467313634497721 16.80364282928412 16.76288558522926
H -6.325467640620021 16.62762147305526 19.05170936788868
H -6.108536510343028 17.715460358476 17.66969193051042
H -6.390741668450898 15.72930220179317 16.01671550445892
H -6.78635202544783 14.64718005778055 17.37992595732436
H -4.276292234990114 14.40172242801579 17.14320553729045
H -4.561797150124295 15.44577505778273 18.53907189096877
H -2.752833520033829 16.55127689606187 17.12986681779928
H -4.225170514488918 17.54683075844811 16.96594037076517
H -3.793710669363807 16.38403297454608 15.67134632890931
H -14.17451498702263 9.904189724466875 12.56298326402899
H -13.76356555414249 10.66964241966238 11.02212357431221
H -16.31493637359396 10.45912312976909 11.07085612446617
H -15.84338533765549 12.14844943949275 11.17817660078932
H -16.23544566694068 12.26579107238609 13.63615504888936
H -16.21756081326637 10.49704180524148 13.78235531661241
H -18.23105296920746 11.95019348459446 11.82569280306099
H -18.62297968983387 11.78822449603139 13.5940058098016
H -17.6525184066804 9.246289905093427 12.23860502366238
H -19.21719997992754 9.832734426447169 11.66115084141474
H -19.53637423483575 10.25323506939352 14.44449269708294
H -18.44881762136103 8.864248200041702 14.50894494477351
H -20.43211051212225 8.528812057447372 12.30119210896873
H -21.33117831196729 8.757531694935377 13.7821637146817
H -20.74109442728485 6.264550107490069 13.75061748105249
H -19.64440139813479 7.045579733172326 14.870685822924
H -17.88059440212029 7.259461100622696 12.94198336969489
H -19.05640106069032 6.6678269310261 11.82421011321228
H -18.26968308660404 5.029609194275344 14.39004426438546
H -17.27131812576193 4.940331314233871 12.93557733733976
H -20.34733012236754 4.423210292135646 12.69244904406618
H -19.22369766264251 3.103299160593139 13.05116442748643
H -18.08242593800195 3.390601664018701 10.9083907418933
H -18.70840545059766 5.064399208671046 10.68207708318932
H -19.80847079289463 3.660225308279087 10.48490635825399
Se -8.877436824225901 -1.592065696901019 -12.29449849961081
Se -10.51872997653463 -1.391230938997762 -13.94754683851178
C -9.733918203640547 -1.506815360402901 -15.80386922832348
C -8.766039085680131 -2.735867939746564 -15.88698948777688
C -8.836829995693719 -3.318491633764718 20.60832503530483
C -10.22000222739312 -4.096571371645604 20.4766760129412
C -9.973842874181903 -5.210455161449245 19.3740272132147
C -9.269618199885306 -6.414034860466992 20.13818445476069
C -8.548894316619021 -7.293282301119017 19.01498311869884
C -7.244961017743088 -7.834534947577212 19.73343704374042
C -6.341206945133791 -6.517523675095001 19.87223245721517
C -5.057646876260701 -7.022615008152126 20.65604904857824
C -4.142732921599396 -5.74336799188536 20.81231336631136
C -3.399165319720109 -5.54193770368262 19.41606279533358
C -7.190852513054008 -0.635585094986841 -12.81011529451057
C -7.287192874718889 0.8987747719376435 -12.55488471982805
C -8.456599419313683 1.347975504734924 -13.5294800756296
C -8.502080189690201 2.924250174668572 -13.46042916434349
C -7.219644699192316 3.367633339077333 -14.29313310863596
C -7.558680065080681 4.847746938285987 -14.79087278983572
C -7.967962551998794 4.7213890571734 21.64552789582384
C -9.323911930790114 3.863894442086672 21.6999274492618
C -9.967317239064466 3.883807676598001 20.24629566609641
C -11.37012381654436 3.184994834712817 20.42838412141272
C -11.04084963134027 1.613968333311918 20.54965096967508
C -10.74651164652573 1.089562344520759 19.08254654239293
H -9.177320069221402 -0.5506649327243541 -15.9491936279249
H -10.51293931456002 -1.614595234430373 21.40772756433193
H -9.084604139221939 -3.471951385118294 -15.15971311963798
H -7.703678034509581 -2.454332291078698 -15.65333803721468
H -7.971862687538513 -4.004338264355609 20.47388010911132
H -8.788661962945065 -2.51571967211576 19.85992526505104
H -11.02410672618198 -3.419086431835843 20.18911715975123
H -10.49938921699074 -4.516420643145687 21.45366934098269
H -9.325451454849963 -4.863595746725461 18.54882795331403
H -10.93380968988578 -5.515620311268863 18.95814077158442
H -10.01664243003287 -7.031751752235338 20.6543254624982
H -8.55647016172653 -6.087490149883245 20.91447310766661
H -8.315697284164104 -6.676740313418038 18.12353299069454
H -9.227273309432496 -8.128137672114477 18.72455025556953
H -6.725914568590124 -8.616832858769973 19.17893287166959
H -7.42625973793322 -8.252150479572316 20.72866964895206
H -6.879226454176242 -5.795461571325736 20.50324265812046
H -6.142055031280273 -6.063810185351816 18.87461169451174
H -4.491931359824864 -7.844052062695932 20.17753651707102
H -5.409249813888939 -7.350065387694287 21.63998484597425
H -3.430735604096247 -5.882930656767097 21.63486750311126
H -4.718923728015514 -4.847129726430188 21.00987355665425
H -2.749955823343647 -6.382736295347259 19.14401163666794
H -2.738051072452569 -4.658196158519569 19.5289037696143
H -4.096765193214461 -5.334608811355143 18.58481311014667
H -6.959668566157909 -0.7989020943646326 -13.89045942249279
H -6.350340417835345 -1.054836989681984 -12.26146267746223
H -6.337309359967467 1.388906467879038 -12.74231131417888
H -7.591529392861394 1.056111072517684 -11.50552125931661
H -9.380470139945755 0.9794906916985312 -13.13946109846318
H -8.342876082953797 0.9680825279390153 -14.54591135601874
H -8.47837784150251 3.313171888714018 -12.42425537001208
H -9.420101367051743 3.32080461371447 -13.91649567018595
H -7.033116156578775 2.709040944825127 -15.16435159139979
H -6.3238983553669 3.33962902010929 -13.64668356085607
H -6.723872723181174 5.572831903526117 -14.67806927252018
H -8.439710171889645 5.24256754324032 -14.26925322764689
H -7.171877383305858 4.242130040084805 21.06849403980489
H -8.144158468304335 5.677158595840179 21.15117658252388
H -9.946957953869124 4.31551993932609 -15.47162240759377
H -9.14020538264392 2.843775776735089 -15.97410093745849
H -9.343591632256762 3.370180427328232 19.49497458117247
H -10.07979338058934 4.934976862656342 19.93379907362262
H -12.01393159390272 3.38539707243699 19.58007892895518
H -11.84982130424379 3.561032051983533 21.34095697219485
H -11.91729456157889 1.107009727244154 20.97197246324893
H -10.1999614305096 1.43569170892656 21.24463084831662
H -11.61174191414012 1.221544652736658 18.42967182820274
H -10.51478856880396 0.0238643572566935 19.06930896646019
H -9.902913265387284 1.642143962120566 18.62098502835461
Se 0.6327466871323272 22.83889075986378 3.8309942152806
Se -0.1857151698389326 -19.09779882949729 4.471539345875911
C -1.387276642225227 -18.23241609893247 3.106674541176813
C -2.69628712604233 -19.04143406564656 2.825726745947817
C -2.194564047352522 -20.41898528011091 2.199068924150274
C -3.344197541862734 -20.96853720639476 1.268515905823871
C -3.576335229294806 -19.92809524375389 0.08695986169866915
C -2.232595144875733 -20.1014766295845 -0.7558531832094674
C -2.596527186658068 -19.61700542795672 -2.219481158549928
C -1.355301453954129 -18.78455710242114 -2.746290837582683
C -0.3145180660222809 -19.86943914656917 -3.300327175781721
C 1.002144428837891 -19.00376877155434 -3.506304326924002
C 1.965345552701205 -19.95019029494078 -4.353745757551841
C 3.222951977783261 -19.0050790249269 -4.606315580913487
C 1.212301126500214 21.63243758249686 5.456149080052684
C 2.512497568219039 22.18597103466288 6.133210689147973
C 2.087828024444306 -20.57211129459213 6.963950495627783
C 2.79525530198774 -20.64054006955215 8.367912063226553
C 4.35536506805701 -20.43483435745481 8.123445845393656
C 4.991813529543445 22.44554620078474 8.980643273480513
C 6.538963052001027 22.72839020433122 9.161549367806012
C 7.174354295921872 21.40703769979819 9.754103501578967
C 8.661832085965706 21.79378372125886 10.16710594548682
C 9.405930415494993 22.51265162429242 8.969489002156077
C 10.91562009570337 22.11027531312801 9.299651725495114
C 11.48375903031107 -20.91037518748827 10.3489189957775
H -0.7992012223814114 -18.13815812495146 2.177815896220747
H -1.636286402993265 -17.21332596293193 3.435069382278061
H -3.341933626550802 -18.48320460473922 2.089008014416769
H -3.254438938786931 -19.18917856687241 3.72618301842011
H -1.973074537296701 22.9238629029797 3.04740611404837
H -1.250612001672417 -20.26094421924786 1.668532660950744
H -4.260100527404341 22.95713402797571 1.865812100439039
H -3.057000979891301 22.10285940499347 0.8615691313015758
H -3.78773469147265 -18.89401986705485 0.3774995742283918
H -4.431833473907981 -20.21886128976982 -0.5311397241054685
H -1.855047105562282 22.90756289030158 -0.789026848497256
H -1.424164682988771 -19.51853528898394 -0.3004918113623297
H -3.503962633848027 -18.98471870907392 -2.179097855212651
H -2.846872770763222 -20.49274894382894 -2.866722889762508
H -0.8659128365156296 -18.21969292780024 -1.925502940938562
H -1.65129779198031 -18.08573759952569 -3.551732225278903
H -0.7217955702392952 -20.23819372268735 -4.252823626231725
H -0.1496397476448731 -20.72325909683653 -2.635145386632817
H 1.406519416947835 -18.69362108845056 -2.536973537890817
H 0.7756313388130291 -18.08393067141222 -4.102201798226831
H 1.49219867584567 -20.23815899992482 -5.290795055924493
H 2.240767734574487 -20.89028234583328 -3.830533003517204
H 3.984743166973148 -19.5104533976944 -5.212897330042683
H 3.667231614259463 -18.73323284403739 -3.615632868527288
H 2.95061311680726 -18.08045022976617 -5.138679929862691
H 1.316084919997496 20.60944440353983 5.065999434976376
H 0.3608413239726979 21.68849383862602 6.143651933335706
H 3.262775142651672 22.47301818833305 5.363140147344424
H 2.941782753396184 21.452558780069 6.834207256395874
H 1.006614216857633 -20.57079464462317 7.085672775491819
H 2.362473449868641 -19.65806838096266 6.381754103960962
H 2.642199155258419 22.42353004292086 8.858251382224266
H 2.344578496154603 -19.89018330802856 9.067079823278842
H 4.719725835022526 -19.45259889323102 8.448471524109884
H 4.622609475113266 -20.53802282571781 7.066073506485523
H 4.832564612867647 21.51401939068243 8.414165663437009
H 4.485994591800059 22.33063649258008 9.969994675443456
H 6.693578746130687 -20.44057538523103 9.841100515230382
H 7.036674913164741 22.92274759132127 8.172796473425946
H 7.182311804360205 20.57591661125758 9.001953233167496
H 6.637002506482089 21.07123127524327 10.6412755498216
H 9.213444242804073 20.8687521670051 10.43835443557624
H 8.655152731618095 22.4366082310032 11.05992847922452
H 9.22351637768738 -20.45138630784234 8.987032416902215
H 9.078239647012532 22.1467939262059 8.001989449537591
H 11.51591324478591 22.12756851656994 8.377877162418139
H 10.94239081311254 21.05619848854712 9.719705844412863
H 11.61845486760057 -19.90861066646482 9.892945422009573
H 12.46886190852938 22.77801014314972 10.7025920839734
H 10.84569879321043 -20.83447243843769 11.26265063081909
Se -5.993342084978973 3.360736608518796 -7.203655477812042
Se -5.666780366024667 1.113822314888078 -6.718099560687919
C -3.847855788716398 0.411775388906911 -7.171305148284077
C -2.875030240731612 0.9340108079607288 -6.062084259002304
C -2.429951002553804 2.421841079384039 -6.465998166609233
C -1.928334833513051 3.121139971888475 -5.156117698623632
C -3.118459561370798 4.019903407048428 -4.564767294872353
C -4.062350962363466 3.117957899328861 -3.669984509489517
C -3.251941005021036 2.684752989702557 -2.371145976338177
C -2.719884931692894 3.980392559344509 -1.624710222121668
C -1.139785518445423 3.882454690728004 -1.519623130764286
C -0.7241421992877681 5.337270215196994 -1.09088502613107
C -0.2903278792949743 6.082282271782495 -2.442728312558859
C -0.8002664971315697 7.562785748999437 -2.259913396632005
C -5.074903881144913 3.979666849489193 -8.907450131201575
C -5.827671989834708 3.394136016401755 -10.14740303241877
C -4.899206566555371 3.639074972557877 -11.42974219806447
C -4.730108159168984 5.216520952979113 -11.57555514504964
C -3.892976627998209 5.346535837385141 -12.93074109249227
C -4.157941406627251 6.862808219444815 -13.29224729139379
C -3.726905406802009 6.92329934193529 -14.82058370145331
C -4.238833182575712 8.381202537469074 -15.30862450509837
C -3.769608502769571 8.518869138184899 21.17504656409054
C -4.842048774682873 7.737262678160506 20.26024439676277
C -4.112896108444165 6.434070228834097 19.75768444839856
C -3.381108953887167 6.970890099746205 18.46941639448676
H -3.555717948418049 0.8148540818635863 -8.141938823350612
H -3.87984390032843 -0.7001784287397494 -7.222623625661105
H -2.015110756663709 0.2438110967298845 -5.944624740725766
H -3.458564939743358 0.9589181237787014 -5.111726922191926
H -3.294939726272535 2.924599330759651 -6.909267179998788
H -1.617580733451406 2.372016675830241 -7.212937335533094
H -1.082150273504505 3.804187635717747 -5.395710725104327
H -1.55865989071463 2.367445791762314 -4.448251872105494
H -3.682273889462483 4.509379034137818 -5.384661531856879
H -2.712418720954951 4.803888857997061 -3.909204037051691
H -4.391233902805449 2.256491717086518 -4.247903555477372
H -4.953108265032975 3.704963069494536 -3.362070375520033
H -2.390261640873521 2.066262273737836 -2.680432966548239
H -3.901009728334046 2.087998867158674 -1.744430692215787
H -3.149042531920605 4.104400285219726 -0.6180209678257638
H -2.951791043674091 4.888211283019376 -2.185364648333224
H -0.6754735319579925 3.611382536176597 -2.473197257022486
H -0.7855233140824557 3.141317211757852 -0.780987973368376
H 0.1550371003831455 5.318327723156538 -0.4293076628152738
H -1.536346085850777 5.842446357028218 -0.5693307656512385
H -0.795142902023881 5.636249393627551 -3.329064356368816
H 0.7877810396327191 6.040610004250855 -2.635073139890061
H -1.863365811046827 7.557676812754497 -1.960638131795684
H -0.692154307378628 8.128009041579457 -3.202698379882966
H -0.203471286958315 8.10002762526736 -1.486692394522082
H -4.009179233094425 3.687451477030872 -8.917162805974055
H -5.141053342749863 5.093151911315212 -8.827878162298205
H -6.825496720342016 3.860236352105562 -10.3147445078164
H -6.015303770950314 2.334456636698208 -9.978145300951244
H -5.411747860406731 3.162587819684664 -12.28673545892937
H -3.927145967781682 3.147641977220827 -11.26533350211083
H -4.178664935005485 5.63365561702811 -10.71479567954121
H -5.717842163178408 5.729177371756578 -11.69384244189421
H -4.255319056709212 4.625230141203379 -13.69592567172674
H -2.829245953118939 5.118562510390952 -12.77252451015529
H -3.550110999702876 7.554950775095342 -12.67106558374783
H -5.220483510967878 7.116881936494605 -13.18321546276252
H -4.189907134062579 6.102520398814677 -15.40053576426909
H -2.64626563725089 6.839108199094726 -14.95328715173333
H -3.806219381513908 9.163673358650778 -14.65466268802541
H -5.336776392426925 8.441389847636161 -15.21071137889441
H -2.730111601796632 8.131801145762086 21.03657278517002
H -3.753937198035119 9.598614028802865 20.89806493154483
H -5.137566587067958 8.337003427578429 19.37949444035203
H -5.737153164535588 7.498725799432138 20.8466450855641
H -4.841902884834587 5.681399293314358 19.46408839934604
H -3.374615443822364 6.016664359778053 20.47380790666281
H -2.633821069390536 7.697808180159093 18.74640747233014
H -4.151302144956214 7.443931102918041 17.84196105940613
H -2.886237544114077 6.156628313293759 17.93723100525526
Se 11.95785410943382 -7.483966161589674 6.095385635807538
Se 14.1566881923432 -7.921314343783962 5.508237548954149
C 14.43182787080294 -9.28228111957273 4.036134190845408
C 13.85485183639008 -10.60814537838499 4.63904408896503
C 13.83023375167152 -11.72677853860542 3.514848002114573
C 13.48571247620374 -13.03047456821922 4.356810794092399
C 14.8642308659802 -13.51649081521179 4.995191966228902
C 15.708187866993 -13.98871256282122 3.734255517327911
C 17.19899306862183 -14.05519464303817 4.271956479942881
C 17.95011194840937 -12.72837637443823 3.871222256197642
C 17.42407347053258 -11.54850694343004 4.803238596152415
C 18.0794943512965 -10.21372633855321 4.285734365064775
C 17.92337206927642 -9.194146049635957 5.518264564786424
C 17.95769743801529 -7.754346377002865 4.891231223532558
C 11.87523162371538 -5.872284923324526 6.932218658914238
C 12.12946629639573 -4.607118143995589 5.996293438791584
C 13.31291747554054 -4.825919813900844 4.985434532269336
C 13.30716333269274 -3.456010248442575 4.16432528242542
C 14.58736715561736 -3.719116237808184 3.241407620480014
C 14.83107109701485 -2.466935276098995 2.288521777343792
C 15.16293904333822 -1.232405748244066 3.240261178945801
C 16.14237499158536 -0.334244724436756 2.375142518611318
C 16.19112367171844 1.128426741426736 3.010322860399028
C 17.01446672665725 1.977932053767008 1.933138936720544
C 16.89895232012508 3.518587710301682 2.253292664592143
C 17.74369821122131 3.822659142429191 3.569236227153871
H 15.49372135471594 -9.342499429659647 3.796646422299979
H 13.86697958219552 -8.968927165996574 3.126678352815904
H 12.8422556349594 -10.39619387755792 4.986662456329018
H 14.45096795425762 -10.93864197635182 5.498627967700054
H 14.80905028752233 -11.80455276384313 2.996510893357805
H 13.09503758448509 -11.56536295234877 2.729361638932351
H 13.11688346664725 -13.82564093462855 3.721428716624628
H 12.75973685572323 -12.81106994269254 5.146735340181459
H 14.71635979774082 -14.3358448052626 5.711715399676399
H 15.34418997115321 -12.65384174473632 5.533585630273898
H 15.63870808350194 -13.25220053684623 2.905415833170071
H 15.38741201439797 -14.97964088778181 3.358305093262488
H 17.73743103091826 -14.89895796629543 3.774515583315025
H 17.2744495661601 -14.19767749646272 5.34208652833654
H 17.77972987819162 -12.47803759093466 2.820595685486935
H 19.02516193408053 -12.86587001456708 3.990202524464024
H 17.66752689457478 -11.75051094926233 5.867815658087636
H 16.31618904890569 -11.45080909790422 4.683429969076488
H 17.52546187064205 -9.871216440228091 3.384633238222079
H 19.1194684353862 -10.33353974324765 4.002738014166337
H 18.739407557868 -9.327334642353819 6.248301695249162
H 16.97481577743076 -9.379413911815728 6.04890779577011
H 18.81089272833506 -7.711642208167556 4.188842461469501
H 18.1187741775199 -7.029198395855436 5.699733848583963
H 17.06403656986933 -7.487590580494595 4.332681261256479
H 12.61276184181261 -5.90949486873169 7.76315347398539
H 10.88510578408134 -5.765968125608655 7.435756539299261
H 12.25651890588198 -3.678161053797291 6.554287822073813
H 11.24616155488864 -4.518995914393284 5.320195607292485
H 13.12252354866385 -5.726148501116187 4.374482185036351
H 14.29674283683923 -4.937295372228277 5.493386406697387
H 13.34456119673147 -2.600271328039346 4.834036760047484
H 12.40967881635161 -3.363091532600916 3.535498333616568
H 14.46740991432238 -4.609676610501839 2.636681499200566
H 15.46696213063396 -3.878897082621257 3.900485930437803
H 13.96382800664979 -2.23286364469633 1.657214411676179
H 15.6471289828393 -2.659914916204227 1.622663363404991
H 15.66787256470043 -1.574053784703296 4.145731881197027
H 14.25685160446955 -0.6515917938162636 3.539851774294776
H 15.8440615166785 -0.3312068356422068 1.309167902802262
H 17.17471930322602 -0.7728955891461334 2.41295041120169
H 16.68671363342133 1.112787893698732 3.988119554272783
H 15.19730753815669 1.539975884726154 3.160802935631786
H 16.61390207317514 1.75615285864135 0.9235233645090792
H 18.05310978432 1.641457219983334 1.963232771061721
H 15.81915607437576 3.809217068517873 2.397430208016812
H 17.32099211449424 4.100211303657519 1.448373684487952
H 17.55481467494353 3.048030517725367 4.343998749102846
H 17.49447762964916 4.817271765072467 3.950314933805132
H 18.80318763225053 3.761190600882383 3.30813217955596
Se 16.2402171585099 2.922961839363606 6.835616527419139
Se 17.64222213713949 3.95906718852018 8.379932076874471
C 17.62678451630395 2.997484469447532 10.13800606069727
C 16.30708617767649 3.376897715544281 10.86644444051679
C 16.18356528122506 2.234380377453856 12.00494924577433
C 14.65872067332658 2.288384689658398 12.33121893353989
C 14.12208072701998 1.130210379439132 11.37587868145615
C 12.55300932203776 1.282953568886618 11.40564546504907
C 11.97020112224948 -0.07636176126695914 10.78667320460092
C 10.4346516880682 0.1881767028479917 10.51953132665194
C 9.74064368034041 -0.03899147969755141 11.94556940731762
C 8.213574995678268 0.3075209847518898 11.78600762882305
C 7.779597748607337 0.7933502004091936 13.2337069429994
C 6.205828074629798 0.8411422354848441 13.03838367420318
C 14.83862055541924 1.785987435690776 7.772754187446596
C 13.95374178313441 0.98107630568174 6.781426085871776
C 14.85268102794365 -0.2245577487694583 6.290297307968713
C 15.03226425544822 -1.134204175996409 7.591398968149954
C 15.58561016797489 -2.558960968818728 7.169244861623193
C 16.91332650297846 -2.343057722044663 6.326122032970115
C 17.46428795398927 -3.829725469384076 6.096464439093311
C 18.67018994578605 -3.825664090235705 5.099326214248305
C 18.16404818707348 -3.730970838557617 3.585411540996816
C 17.82822389841603 -5.245065090296812 3.17608927408522
C 17.19270522153847 -5.204198940739131 1.725754800011741
C 16.57116248086928 -6.644413258411669 1.485935766684032
H 18.50583067580782 3.282893450339023 10.7440995107671
H 17.67272174755284 1.923169710982439 9.887497483003658
H 15.51341944214116 3.347314224948627 10.09416246936918
H 16.39475693820737 4.396567578618627 11.25833509751051
H 16.78531237413373 2.463870932155762 12.89570327148621
H 16.51283966570585 1.275564109791577 11.59719032256603
H 14.22317590767517 3.268033471336361 12.08243099522477
H 14.46112304825055 2.08947484678807 13.39843395268247
H 14.42789218243422 0.1163068548489279 11.75416913366048
H 14.5029703939923 1.257530604491769 10.36452828627149
H 12.22712837888177 2.142242923229128 10.80068312115199
H 12.14425834030703 1.428173695542734 12.41849651880571
H 12.11964459729954 -0.920527110260517 11.47445568883084
H 12.48833393544988 -0.3379462696034294 9.845920407013114
H 9.99029453293374 -0.5439872916119364 9.815962553399148
H 10.22920378263288 1.212076880030519 10.16836838334815
H 10.16159388888135 0.5963026242187998 12.75128272380625
H 9.854607686467618 -1.084250493225239 12.25161040132507
H 7.675684401077482 -0.5688130646983549 11.40147138947021
H 8.083416380229732 1.130199938379781 11.0900171996759
H 8.245465051578611 1.750495666181026 13.47905870818366
H 8.058974674147741 0.04199952778364284 13.98038736719593
H 5.85468243695943 0.1223036610799581 12.28566847269316
H 5.88129373671049 1.851209301034647 12.70953248311303
H 5.683330103779952 0.6074961736301981 13.99366300003445
H 14.21125963841019 2.472612820098149 8.340915646213061
H 15.3829023162772 1.117288015292289 8.473319370060342
H 13.64827713582288 1.683639897713072 5.954608312479249
H 13.08469037322626 0.5768307329314972 7.285176566423761
H 15.80435059208067 0.1489756930644309 5.892105502795617
H 14.37046910235994 -0.8303232391581242 5.509945297123795
H 14.09108657570007 -1.268805928926743 8.117069491400178
H 15.72647952684809 -0.6366559863073209 8.322256422625415
H 14.83513206677507 -3.07151545591393 6.518693821519089
H 15.71954449761679 -3.183663739292392 8.076726826634825
H 17.66644578999982 -1.749584080695571 6.843789392045722
H 16.69778088589692 -1.861802091417783 5.365945309922804
H 16.66371791036352 -4.401547285889941 5.632591003636204
H 17.76596575683472 -4.335002289750592 7.019910369311238
H 19.2449356114282 -4.784783257149339 5.154168203175309
H 19.35282022214706 -3.030847441465116 5.375424705926753
H 19.00998219841228 -3.352768928705486 2.94844779437069
H 17.33001586709403 -3.032264529696715 3.435404628035574
H 17.10005677868201 -5.702693300691902 3.873631990021747
H 18.75895440291157 -5.82208634284398 3.210272744250634
H 18.0228901116651 -4.983459676811351 1.015736495995798
H 16.38583147119173 -4.446779747919701 1.662053860336727
H 17.3296333758614 -7.408808653477432 1.671863652948239
H 16.26817978968052 -6.741430792407481 0.4263638539220614
H 15.68102124984063 -6.808671586348047 2.098242918615808
Se 7.130433323066344 8.269826326716842 -14.49765545324612
Se 9.100489918182593 9.105042001296878 -15.52658534334036
C 9.10580036574007 11.12981652251579 -15.59366152760616
C 7.951785180158119 11.62084168624586 21.44891397970722
C 6.558281002787095 11.14280608632328 -15.91231611428895
C 5.527602277153504 12.27376308126025 21.60959129910347
C 5.351054417835194 12.10886021541731 20.04276616725799
C 3.776714071903243 12.1870391265552 19.7877974415679
C 3.506154124974028 12.74842712761009 18.32113700671186
C 1.937171943356626 12.58348298891479 18.13207525089197
C 1.215584922791636 13.48209136156539 19.22694052253334
C -0.2622890474764674 12.88669569448569 19.36271721834965
C -1.007355611208739 13.75576077162424 20.45190989298376
C -1.83938191465148 14.91964068395416 19.78266951578208
C 6.328987657129598 6.781701090949452 -15.54439785924854
C 7.09937267212758 5.444944288609381 -15.22165688401876
C 6.033934495135328 4.35382189378819 -15.67752374642437
C 6.855969512719571 3.077597728908989 -15.20814826243884
C 5.912191679720524 1.811058851607045 -15.29392910910598
C 5.61679060787869 1.479452349619628 21.14475148226336
C 4.822627924563631 0.1150317856500964 21.22976728051622
C 5.926590279735113 -1.038499884628324 21.4127249915852
C 5.193238183923944 -2.419881314307381 21.15586042573382
C 4.230196353479807 -2.655609726445787 -15.56650635844979
C 2.745251319580194 -2.720398660235435 -16.10170447266055
C 1.897410986549878 -2.954295003098362 -14.77138594840696
H 10.10384705481783 11.39985202081486 -15.9339566051074
H 9.003319503415579 11.48709599128626 -14.56630365817801
H 8.142536998313181 11.24419395925692 20.43094486348497
H 7.879996186427551 12.72289312158293 21.42161358265323
H 6.609300990661262 11.1002329152964 -14.79946329675487
H 6.284916531945091 10.14318459227515 21.70912306831347
H 5.96055677637224 13.28105315587586 -16.12678279329785
H 4.576669904438494 12.11870575967529 -15.83992390749512
H 5.738337039689986 11.13795485876022 19.72048168808619
H 5.907169231086373 12.90849338216793 19.56172955402782
H 3.276525114854528 12.86037524018067 20.53849218355493
H 3.341478470782577 11.16090361062427 19.92026834348878
H 4.104103096218759 12.15280729241065 17.59826704171084
H 3.824028965868041 13.80632800777036 18.26417351816345
H 1.671832226512827 11.48672100746999 18.2387425598167
H 1.641353848873766 12.90918099710127 17.13200088198024
H 1.222412126562709 14.54079697501117 18.93178200991413
H 1.694526144296653 13.40690106702842 20.24232027170916
H -0.2062654976459983 11.88012687331882 19.77765066977877
H -0.800732092831553 12.81690157163045 18.42204104430462
H -0.2690517612119307 14.19834598785869 21.14365256373965
H -1.677216259173904 13.12096518853408 21.03134893653847
H -2.546675255550528 14.47522260885903 19.06294970190741
H -1.163932855452476 15.60598765007484 19.24242609095912
H -2.387232258946088 15.48072507052195 20.54850391576542
H 6.40185102100078 6.982003909060508 21.34332193087385
H 5.265006716575059 6.717988898416701 -15.29334820801124
H 7.325337725970625 5.365311863345146 -14.14309162946738
H 8.058612981560186 5.370364402503284 -15.74892524313
H 5.780205564825363 4.374356747881097 21.21238769106382
H 5.091885355223055 4.467936359970259 -15.13209716851379
H 7.203724319424307 3.182217984313024 -14.17259524575827
H 7.751760296037856 2.905740623488006 -15.8008158695774
H 5.010018309540247 1.986558545114173 -14.68556894087573
H 6.463375759285973 0.956230062871832 -14.85047760118254
H 6.531194887436297 1.416191101868583 20.54728296665978
H 5.015141992222176 2.29091439993705 20.69812468214206
H 4.308993039027948 -0.02667261656755256 20.27444109153236
H 4.073261853197295 0.1035275561183104 -15.94186400144334
H 6.309756298022223 -0.9968087615049952 -15.52577396895069
H 6.759787157994067 -0.9184730387016351 20.69933716745015
H 5.935163391594852 -3.229181930030995 21.05877535669553
H 4.574811830628344 -2.409072313566879 20.22694071728245
H 4.333866564119199 -1.854791168601097 -14.80754139487392
H 4.486853816601751 -3.60624625322995 -15.05334409067691
H 2.602548671929918 -3.56114288487949 21.18634662185838
H 2.43755624344292 -1.770224039474914 21.41177938090745
H 2.034448283447011 -3.970087989546197 -14.32952485184319
H 0.8284461515409468 -2.739825511022875 -15.00449492419913
H 2.182971949669366 -2.232977303235948 -14.02857544413696
Se 7.503950568050331 11.25316851111825 -4.931064008400349
Se 6.481934636186232 12.63155989109114 -3.3082545571686
C 5.638928032093747 14.28810529333677 -4.187111891293754
C 4.886420392366206 15.11734357057208 -3.087225351730284
C 5.608739332853114 16.52388779254676 -3.005914425228036
C 4.475160609960479 17.64115164477316 -3.029852044514518
C 4.207333002427585 17.94163294127138 -4.551687317609359
C 3.157982847234269 16.85793939582409 -5.086294287267398
C 2.863776366173358 17.22386310627038 -6.59237667554635
C 1.983510714550497 18.52634645513666 -6.688120360391203
C 0.4625038799379573 18.08477448047486 -6.927369642712513
C -0.3907762586978349 19.40518148967222 -7.140925042988425
C -1.900993116311215 18.99245821338807 -6.931177310838885
C -2.712852759319368 20.33293527467024 -7.147258497603457
C 6.204678927477486 9.961162384935626 -5.757838455450164
C 5.553064296537658 10.77157556218382 -6.945228466516494
C 4.332673920053806 9.929906192261248 -7.554220403872459
C 4.688201829764836 8.403174469440719 -7.738368318638192
C 5.75307629721497 8.343642466076206 -8.917408623147425
C 5.741322722947943 6.807741908593303 -9.326854461097113
C 7.088361116964055 6.550077220093229 -10.14032729089782
C 6.696766440229537 6.469923081219617 -11.67894991698544
C 6.204271325934026 4.978547243695953 -11.88024594657361
C 4.631945429762586 4.909326959543168 -11.62803784494936
C 4.258236426318953 3.482568563369181 -12.2391517302274
C 2.926724164473353 3.058546448895601 -11.4834469787825
H 4.946085731215368 13.98559473976019 -4.962958136295311
H 6.469337278321013 14.86988630152071 -4.62081546245662
H 4.906749822573933 14.5941194955753 -2.101901712588224
H 3.826815764327574 15.26092003722141 -3.34011358796557
H 6.293050907461602 16.63173927281208 -3.865160520530714
H 6.22497126515389 16.63866405708943 -2.117439938994371
H 4.883436232543835 18.53673437317223 -2.53813351737834
H 3.576672758304337 17.29597292819211 -2.511098930191733
H 5.103964926671919 17.90759873549108 -5.14987723083302
H 3.821730249394403 18.96812626225479 -4.656751941661425
H 2.208441607381822 16.91229236292013 -4.511653306237863
H 3.533670521689479 15.82449163586653 -5.037830882114772
H 2.396278632515033 16.37246163979323 -7.142831365112851
H 3.838757568876405 17.4180346130316 -7.052269661800708
H 2.323779466296949 19.07748850965937 -7.569914954111641
H 2.109846636352897 19.14912899301065 -5.781189560637412
H 0.100436817522188 17.49776091742612 -6.065432983093476
H 0.3560261490640347 17.42204915175854 -7.807958718041669
H -0.2895572313979048 19.79210474930296 -8.15931582984474
H -0.09138693477648217 20.21756801437743 -6.431016107673709
H -1.99277435196673 18.58499320139751 -5.897174292856908
H -2.229925684192692 18.21681795472409 -7.639437028163619
H -3.728313303027702 20.22332193257838 -6.724852153281843
H -2.772404079462167 20.64417832011269 -8.201526585787219
H -2.194057280366766 21.17984032220053 -6.657342142999969
H 5.392155484961028 9.605616280092958 -5.100987605869078
H 6.746707628067071 9.082712671881483 -6.135748425345148
H 6.307560121723936 11.0077993713365 -7.721077830038783
H 5.192108113858551 11.73003635849405 -6.552352786210236
H 4.030332963014781 10.34228890420706 -8.528182644839662
H 3.420312348882815 10.05405749830725 -6.928685117178415
H 3.79098635670986 7.812316561165277 -7.951207798985213
H 5.15834157366079 7.985406986991164 -6.814755267590548
H 6.740203840336569 8.648861116390258 -8.562339344459646
H 5.49299671334653 8.979072775856485 -9.763887958585721
H 4.818665319537693 6.597878317042125 -9.899770740706574
H 5.7376657089675 6.23289525228051 -8.379918631805882
H 7.551667241397769 5.5903305619009 -9.876189979497218
H 7.828133048578024 7.349610535174286 -9.965107898414209
H 7.601107917622092 6.685886072591043 -12.26409383637586
H 5.965645659753069 7.21865818037431 -11.98768186539407
H 6.725216343620844 4.274151081985118 -11.19872709544113
H 6.40806961138335 4.673691036979482 -12.92305620093549
H 4.094360037130665 5.715628945272218 -12.17212723331121
H 4.409764111141354 4.993716477862958 -10.53164889830611
H 5.058890803196346 2.770583550342517 -12.05132651233004
H 4.105477597800563 3.566358718725805 -13.33313823781955
H 2.543050746404442 2.114724302951374 -11.91181047983588
H 2.143347135985719 3.843304934060717 -11.53567401133352
H 3.11308732079986 2.861230799207211 -10.4142574698301
Se -12.74834505309766 -0.3391682331283393 5.652249526179392
Se -12.93760769729496 -1.203059112420235 7.816576146125716
C -14.06908022145939 -2.792615764327587 7.865982410652556
C -15.54343455166112 -2.334916887736718 8.222786883266268
C -15.98242367365618 -1.521945411574892 6.926021845209749
C -17.53969656530639 -1.703493840005967 6.936248411861841
C -18.22873808288251 -0.3371632591794506 7.3999320906619
C -17.92240169224969 -0.1562675980094652 8.947364716258704
C -18.75871739525672 -1.337784366324982 9.61826295802452
C -18.59480234321098 -1.14268251782505 11.18307464044082
C -17.45323572251012 -2.186073957714688 11.55021385797909
C -18.24083448299937 -3.520991658845416 11.9546101125732
C -17.12086137898795 -4.581254830837256 12.28958993157116
C -16.62328208310803 -5.013219138017041 10.85000552766503
C -13.5239503804236 -1.593291832563612 4.300662489608036
C -13.16145465751637 -1.226433683459173 2.810848806403971
C -14.17956911132921 -0.1377195409069692 2.302501612864648
C -13.68453768856839 1.250315002720208 2.918694091194776
C -14.30997733028488 2.401853126373998 2.015268010272894
C -13.55089663034653 3.718239727978233 2.515066464325004
C -14.32184414351546 4.972333460326241 1.914906361934127
C -13.16467727591339 6.041435632670848 1.88665311632636
C -13.74965102984785 7.39325755081841 1.265704805972923
C -12.82751632927345 8.444893488284791 1.979895480711515
C -13.54199148889736 8.734535302864831 3.374467856012234
C -12.43007506867598 8.946063151092673 4.471640793441443
H -13.69697968707954 -3.497268218044813 8.61927676570866
H -14.03324614202474 -3.358643783975715 6.915334886966589
H -15.46294959217948 -1.662926045791749 9.094491951558199
H -16.16921183399283 -3.206296857085977 8.463803681257735
H -15.49302067371329 -1.949142332264294 6.040737952088443
H -15.72022429972403 -0.4698607195728486 6.971156984355727
H -17.82372742032173 -2.555984584546632 7.581410950465932
H -17.89071214290288 -1.910286246643191 5.932559037500176
H -19.3258870496998 -0.3169343717208188 7.21117821464756
H -17.80935818794911 0.5477866273169903 6.869297255561225
H -18.25658706167982 0.7983516186036312 9.378519898114662
H -16.85615273048803 -0.2960504621577257 9.194258489355182
H -18.38545026808825 -2.320780613180868 9.302592888204682
H -19.81512994525466 -1.226260759243677 9.309118340039943
H -19.52693370131688 -1.361727666972646 11.72212256865181
H -18.29689080611502 -0.1248822750439253 11.40947964871631
H -16.81213797971606 -1.85164593251955 12.36817026507265
H -16.77648493108234 -2.383531675885626 10.68653381189465
H -18.93802637047419 -3.839899564338588 11.12044579182294
H -18.902842222286 -3.356979348654739 12.83068025001981
H -17.47912955073694 -5.423063057755407 12.91097201718972
H -16.30900484038593 -4.084589311697251 12.86389461645325
H -15.79552400282615 -5.699976437429862 10.92665409873199
H -16.3012188971924 -4.09981054510198 10.32668493541811
H -17.45306234283488 -5.499993904582243 10.29337705123795
H -14.63322680538118 -1.64457844826037 4.394127839099014
H -13.11048972491314 -2.602701901985076 4.599004695455845
H -13.27617985991599 -2.190635487450173 2.259381881596586
H -12.13226483519523 -0.9113711625857654 2.698428462191916
H -15.23417051566675 -0.3145133262328271 2.577712561637418
H -14.08512151556852 -0.1234106570382916 1.206033025355934
H -12.5897970926585 1.380719787226217 2.98758355819515
H -14.0521348248665 1.331304470363368 3.948301591214898
H -15.37667040219687 2.483974171170537 2.170565391346889
H -14.12865857547421 2.215392382055096 0.9484279854891443
H -12.52511769947608 3.69686059192617 2.156187362570597
H -13.58335164639059 3.823285004296904 3.604049926533139
H -15.17405972727021 5.290735817985651 2.573076619759352
H -14.67132401650436 4.745128419296038 0.8749455453103826
H -12.30535304710549 5.659600236607803 1.325248733380268
H -12.80984777591861 6.218847577241572 2.940234580181222
H -14.82658286687462 7.517252465425272 1.448915615527318
H -13.62664942789986 7.427312875968988 0.180390065633846
H -12.77173416984726 9.356368410529765 1.381821532827413
H -11.81604404915111 8.069314181536576 2.150534343891153
H -14.14374473851822 7.816664725312174 3.62373674354065
H -14.18394206447504 9.614856233264101 3.255426667053384
H -11.65892052125981 9.650313557805855 4.129877222038286
H -11.9484322959275 7.973990056788467 4.788043899896508
H -12.88377207514985 9.395568217578901 5.364368069795464
Se -0.6086173057125847 14.47283046973528 -14.05192164383073
Se 0.8682464662993096 14.57843144114441 -12.29363217464078
C 0.4098116720525417 15.99609997540282 -10.91146731920312
C 0.6232317085160063 17.36971796643815 -11.63891652899593
C 0.3989523741668539 18.4522670620128 -10.48059217234039
C 0.6831962858442112 19.80596564106132 -11.26414272490709
C 0.4415611784204626 21.00542311638483 -10.25106221530506
C 1.743327766310276 21.04834222944861 -9.340412144202272
C 1.442285535086095 22.13998131103227 -8.217239085252444
C 2.68569657688325 22.16488718348533 -7.210346747779074
C 3.902295673360862 22.72824842948469 -8.074692559284317
C 4.815791684881028 21.46774410380066 -8.357389045410159
C 5.332710079199254 20.97924491523548 -6.925644426542739
C 6.108716986946814 19.62982337634961 -7.218985139643756
C -2.479186226294911 13.9323787564549 -13.49273964732252
C -3.479040278295152 13.91857274087854 -14.69983691913873
C -4.889377490340645 13.69228756753981 -14.00405717650363
C -4.98425286166542 12.18329758298961 -13.58109003630616
C -4.517433607725403 12.16334492557318 -12.05231267130381
C -5.468682516716469 11.07095092982611 -11.3929983602327
C -4.886455726360984 9.693309484635511 -11.90637682438267
C -5.609626569165792 8.601057323902266 -11.00736929810605
C -4.632789682355746 8.114310477355318 -9.824959047359789
C -4.280806053298883 9.385374083733401 -8.948718001957035
C -5.456102381437904 9.611147193113325 -7.907394596808134
C -5.23440036029752 11.11028178581495 -7.406185755385242
H 1.093489760253768 15.86180731827409 -10.05846600578418
H -0.6276840033172956 15.88451034670049 -10.57060275662236
H -0.1363724695560077 17.41988419077445 -12.45787010018729
H 1.649184638255457 17.4451415904259 -12.04601313930723
H 1.11651671201003 18.31452945189337 -9.661928030447976
H -0.6195675424301338 18.4398649135158 -10.04508064228603
H -0.03170898729484505 19.89566430025531 -12.08729982695668
H 1.689055157254364 19.83870400254525 -11.71480656545286
H -0.4513805314731225 20.8940866445854 -9.637654560111605
H 0.3336513631239406 21.97012399085102 -10.78583703989996
H 2.595427585823272 21.31975955233226 -9.985808800838438
H 1.965299625957436 20.08509012282177 -8.876480324555164
H 0.5471542151250217 21.84597708784088 -7.664503093427018
H 1.212548197638903 -20.93829613756477 -8.666995383548629
H 2.871124914230378 21.15957672488718 -6.785221433901225
H 2.545539304594584 22.8336057246518 -6.345441050512147
H 4.454949459338701 -20.56128920741038 -7.533300506885094
H 3.511298338303913 -20.88129914564623 -8.993551467016292
H 5.677399099239401 21.73858782687958 -8.992023011701901
H 4.299486010553145 20.64396147799834 -8.83356439488993
H 4.490635482016173 20.82931538448743 -6.213957517112225
H 6.011995111695953 21.69840001986579 -6.502986581620807
H 6.76181297133113 19.75359764792325 -8.113700849782989
H 5.405206097864881 18.79410219497768 -7.418568108400502
H 6.712282060964584 19.37803846713278 -6.365056272105912
H -2.774149590135591 14.68326732453437 -12.72719194081443
H -2.371031911579442 12.94463542944506 -13.04632033995734
H -3.191997568886669 13.11410315795325 -15.40145686538103
H -3.471194987799992 14.85344902959482 -15.28116108716377
H -5.686913779478838 13.84142884380921 -14.72107670322576
H -5.080224682823892 14.36999700183646 -13.14576566129728
H -4.322643761332319 11.54391916773855 -14.20055803098521
H -6.020163658347601 11.8180856781267 -13.66491485648086
H -4.651687472850476 13.1570641285389 -11.57600165060136
H -3.454301864806614 11.89840267626146 -11.90308352109089
H -6.540972211773782 11.22825536652328 -11.66274925766135
H -5.369767245933468 11.11969398972807 -10.29437093486974
H -3.788699787880747 9.684202797618457 -11.81568205407541
H -5.098474873191727 9.535385636521164 -12.97269904008463
H -5.890133066152958 7.75176145829679 -11.63492721506609
H -6.536807302219172 9.011007760781109 -10.56400787697558
H -3.698830963047964 7.705028589641267 -10.24555327332114
H -5.087791784213032 7.323701688885187 -9.242129240960189
H -4.084476144104876 10.30812237471816 -9.548859683361449
H -3.35497191316975 9.175450769273596 -8.360421788354119
H -5.428434356953863 8.864655355875959 -7.086378959677504
H -6.461110126129011 9.526936022891043 -8.380678277611823
H -4.319107726404646 11.22791425573154 -6.806730625463598
H -6.080002633858753 11.37349371883938 -6.76372360890629
H -5.183872876705784 11.8186703828765 -8.241011512635323
Se 9.292334404429822 2.453959423933465 -2.90239190174008
Se 8.015750403213959 4.37567539897864 -2.601011607697385
C 8.273596057229607 5.613988265928255 -4.157409013612344
C 7.630090810052536 4.990474015562985 -5.448705624269169
C 7.783405058417057 6.08166025348132 -6.61315700590878
C 9.250071479341882 5.978186282552095 -7.18166947794826
C 9.750471660608726 7.438036067441497 -7.56952265695586
C 10.08743734517761 8.103302974555216 -6.171116050839435
C 10.79325970131975 9.483976042279277 -6.482480981358757
C 11.04047427035274 10.29131857158195 -5.117077904560712
C 11.70744253124382 11.67664987605189 -5.562523127785886
C 10.53702128893991 12.477093052463 -6.253142719816388
C 11.11467405930897 13.52631488462193 -7.301954896392697
C 9.9927578559921 13.65483492192177 -8.395277200390293
C 8.296969131768629 1.020387893068111 -3.88062934809362
C 8.175371224958726 1.337260367861823 -5.416231881487109
C 7.278801472149663 0.2029161220734939 -6.079175932062038
C 8.232815831335078 -1.061238711657678 -5.890444317657416
C 7.54798070981104 -2.101291937860276 -6.872834488863755
C 8.310284165195528 -3.493666566798788 -6.787567729109074
C 7.950003224968209 -4.37898959805674 -8.064485807151369
C 8.130676494128652 -3.465949840782488 -9.349740412738425
C 8.223132836986228 -4.388321537879478 -10.64833240579961
C 7.845132084792945 -3.485453001168344 -11.89886740780903
C 8.193519496794581 -4.300808914922897 -13.23958509317884
C 7.640605238986301 -3.356273706457556 -14.39703769789083
H 9.343037557878409 5.822011273161023 -4.256797662466417
H 7.767205764331593 6.558507959159034 -3.918662997655814
H 6.567915735545086 4.75765659957616 -5.297082676755816
H 8.161599470594371 4.049453836054101 -5.665019298515784
H 7.588485811546121 7.081213968165447 -6.206978101051499
H 7.055814377569291 5.856989104496751 -7.405510475087202
H 9.228273239635428 5.361535842238282 -8.098994395192324
H 9.938611458891234 5.471787862329044 -6.489138274820894
H 8.972914886850926 7.981613426110566 -8.112332198483708
H 10.64599020536063 7.439220616252159 -8.231334008603726
H 10.75676204737565 7.479704747196387 -5.558841424225684
H 9.151099541522971 8.248512470823412 -5.604102722278585
H 10.13343109684513 10.06317936356597 -7.173730864951458
H 11.74112419109392 9.353501776883595 -7.014065660438701
H 11.67643831725008 9.73410303917227 -4.41992418362874
H 10.06860735288967 10.46198376315473 -4.613578931950382
H 12.51136319467245 11.50026408606615 -6.269494224342138
H 12.07423599362215 12.25398696223907 -4.706032952271157
H 9.928066432999632 12.95520876918239 -5.466810939731537
H 9.875999440344252 11.82017097414184 -6.815699937302456
H 12.07694284629926 13.15944252576908 -7.719672300756002
H 11.31343499020021 14.4869667905249 -6.817303437196171
H 8.983409518003548 13.78588857751067 -7.938301511930099
H 9.950724316514501 12.73734612512486 -9.031976967043041
H 10.19698723521472 14.50194752085799 -9.041213431193347
H 7.300370270883342 0.9646118206630031 -3.423779711135834
H 8.778216706962102 0.05445580306753228 -3.717021039885496
H 9.18755585196474 1.362329163868565 -5.903433493065246
H 7.740221857682812 2.323111576773542 -5.559588854111647
H 7.07304653098833 0.4132899768316543 -7.144516250246502
H 6.36162815038317 0.08829606606375509 -5.502750611241928
H 8.283079608960664 -1.439607491060233 -4.86660835305678
H 9.26287146940537 -0.8489080373874068 -6.206277302885481
H 7.613618379294133 -1.710634208196704 -7.913644782718025
H 6.504722815596596 -2.308835926108268 -6.595906019899546
H 8.037854840602199 -4.024675370487254 -5.868295232083871
H 9.367837303083558 -3.334290896944525 -6.744142614738366
H 6.924732463787967 -4.767663358333049 -8.003354918974871
H 8.6455791522468 -5.213643676443967 -8.115619625773171
H 9.035067300027249 -2.834260259006349 -9.241940857121648
H 7.277721268392195 -2.829163333171585 -9.460260689307409
H 7.546066770824035 -5.259176260064576 -10.59307898102178
H 9.25878291115424 -4.764300644095888 -10.73913634255574
H 8.420796779924947 -2.543187017973652 -11.86989483718994
H 6.773356509064485 -3.200630562681321 -11.84059592863043
H 7.725061631279333 -5.260410393202947 -13.21721714321434
H 9.261768033018663 -4.453361739398226 -13.32939302742619
H 8.004832001795245 -2.313854681444897 -14.30127002886889
H 6.542579654882911 -3.377168116366729 -14.35328822281603
H 7.998258223364738 -3.730414269075255 -15.3729588063647
Se 10.84246005506965 -8.055610743509423 9.594276148227014
Se 11.12340465741207 -9.300626443869458 7.599273029789051
C 9.370417587645495 -10.11763673259184 6.965323163420394
C 9.537458725855158 -10.60169174482873 5.462278067964154
C 10.00949509962155 -12.11198964574016 5.548546124661976
C 9.927269632584432 -12.67991752678237 4.04741823971233
C 10.20107227240388 -14.24677190740351 4.113996345117916
C 9.287155782607394 -14.78624044715834 2.900424266418002
C 9.569658148713971 -16.33548184291553 2.777869466611549
C 8.281558959973752 -16.84588494561953 1.991574109555104
C 8.527719770654745 -18.38642755360953 1.738997346616598
C 7.192627464835751 -18.83377360724162 0.9844141243732425
C 7.365003830297119 -20.35593542425129 0.6450397806626694
C 6.129354584850655 -20.83453783239687 -0.2534504594795869
C 12.12999063756602 -8.734761168785852 11.05915807169949
C 12.23855406591775 -7.663002563470923 12.19301820657644
C 13.80066196089931 -7.338332074569146 12.16672253175573
C 14.1661985861756 -6.579240291044271 10.80064767369304
C 15.73133382788364 -6.730716129550628 10.56364656908779
C 16.15081956968559 -5.98829671264246 9.210360365287574
C 17.71028739153489 -6.135156007880055 9.033373029303505
C 17.8073927464538 -7.698467741058716 8.677361962384859
C 19.19837613322398 -8.158704730186813 9.284944339191929
C 19.21507620059309 -9.760833213973722 9.204648141933109
C -21.74452693084845 -10.14734747436787 9.056014696405816
C -21.26349002769237 -9.6825691340976 7.616758950467635
H 8.54357473811781 -9.40064185615209 7.034823276982131
H 9.124838128463942 -10.9634439580084 7.629094941911529
H 10.30606738781524 -10.02130525557053 4.896958779606392
H 8.606358065866145 -10.56831672817127 4.875884492190021
H 9.339677879503393 -12.69796039164764 6.213344351985064
H 11.03017843472843 -12.23352747428278 5.957367504493179
H 10.67956363734018 -12.17650234651665 3.399042290646857
H 8.922175004219147 -12.45971207070597 3.613087342416081
H 9.895754807044533 -14.69716559229733 5.066921729156088
H 11.24567762278732 -14.47581231456289 3.939844363032906
H 9.499577332721017 -14.23567007306242 1.975114323197269
H 8.236971553989534 -14.5996588183252 3.092359166891141
H 9.675255623503983 -16.83328386444562 3.735292634084298
H 10.52706956621489 -16.47298198855963 2.277233117849542
H 8.152159008917049 -16.29483057318323 1.036154329866995
H 7.354409065170976 -16.71910717621516 2.578379832724741
H 8.691599302720125 -18.9424620543778 2.682972302011388
H 9.415004894300571 -18.58600605770533 1.109105026196146
H 7.14261695326637 -18.2540128249944 0.05386667092294
H 6.285177842539849 -18.64916411328298 1.58227954039381
H 7.305530449956342 -20.95684700382119 1.558217919439844
H 8.332851487648187 -20.55350542340912 0.1424981382139403
H 6.122451565698831 22.12018834101324 -0.3234779211524493
H 6.222220803751485 -20.39223176552862 -1.250642811265754
H 5.17216302692592 -20.50952801982631 0.2000011945002602
H 13.14917310362215 -8.975148560202614 10.68621687901171
H 11.71667744037608 -9.698350378723944 11.43343517162566
H 11.99593187883835 -8.07762968489002 13.20408353739317
H 11.58735086311034 -6.768141845797225 12.00717137378975
H 14.39863263039608 -8.255226980561876 12.16984451073272
H 14.11883548620272 -6.732699003265648 13.04885548641794
H 13.82606673228356 -5.509125856831903 10.7937519324224
H 13.67132779087813 -7.042630659610054 9.925245194063455
H 16.03144181595484 -7.806336858311786 10.4837751615391
H 16.24929832330719 -6.277890599023356 11.41477304661085
H 15.81090592684003 -4.953608386115831 9.273361553136148
H 15.66245078705994 -6.400879181902453 8.333409996016197
H 18.2243063432394 -5.851205508714601 9.980599692446235
H 18.09314297679054 -5.488245236913209 8.20681584185723
H 17.82869357869916 -7.870313801473033 7.60674530637128
H 16.94276160971413 -8.220202053859881 9.083322048663524
H 19.31894097940108 -7.850726218331798 10.34271041446176
H -22.43828594319272 -7.759473693672061 8.724074963245132
H 18.6495564410142 -10.04990847693767 8.313356075748256
H 18.74200039126386 -10.18164160313591 10.09531315454322
H -21.53935686976107 -11.20009616971838 9.220641432204618
H -21.17043881316282 -9.648407716327105 9.853032548019804
H -21.4850840116157 -8.610793176858408 7.464185490820848
H -21.78270637348075 -10.25964357708541 6.829025954393924
H -20.18400334675574 -9.849038474316517 7.47234748012973
Se -12.53377717334977 -1.01253759863949 -10.50165358886033
Se -13.1722340271651 -2.586528591896466 -8.896628532196848
C -14.5339506955288 -3.933268985332076 -9.588550710893026
C -13.86159244514553 -4.969880543182952 -10.55492153556235
C -13.8368923161034 -6.393176931739908 -9.854922738598816
C -12.64508222866988 -6.283420584464331 -8.79166612148426
C -12.50858851314566 -7.718742815433449 -8.127076367229931
C -11.37055700365467 -7.610757223654957 -7.019384057534067
C -12.05598737902254 -7.752996373764804 -5.570134334381258
C -12.41570789444826 -6.278803644673315 -5.157285924119638
C -13.38983264831415 -6.351571303352186 -3.886211324562423
C -13.63157361856081 -4.875629869044247 -3.364153665654457
C -15.1569458887029 -4.820459126563158 -2.91568337617567
C -15.45596997415099 -5.90732986845234 -1.783442749606312
C -13.46308781357084 0.7993963956228948 -10.22062766597281
C -15.00076468960896 0.7011542115108446 -10.51991454328733
C -15.63092932266461 -0.5883323296862165 -9.823298820441176
C -17.19436740027418 -0.4156167992199264 -9.942269122752895
C -17.69645030855476 -1.911189036081926 -10.02954819378492
C -17.55058670693932 -2.359303858827795 -11.55742534095811
C -18.42142657121909 -3.644474690068821 -11.87189361403857
C -17.5644928349827 -4.920070941748812 -11.50904161366305
C -17.73054165605695 -5.178405621421436 -9.948992955765222
C -19.1750306054978 -5.821528066306776 -9.812685165726823
C -20.06411206635059 -4.653841317107332 -9.209202749730668
C -19.93704382304243 -4.821877152574878 -7.647307519504532
H -15.33729717834386 -3.352487383287756 -10.08317492082808
H -15.0003994880767 -4.472770503215997 -8.733223062082656
H -12.8230568666754 -4.595749591754605 -10.78593759687794
H -14.42120526119177 -4.97435454142715 -11.49024833784602
H -13.62980456868044 -7.199130093195754 -10.5786190964958
H -14.78816173181343 -6.679558013919448 -9.362405482157531
H -12.93031177658066 -5.499649266855814 -8.057010365929431
H -11.70286809841111 -6.008232223586936 -9.291539468848308
H -12.19949071047215 -8.500155770708442 -8.842931490975531
H -13.45480093220717 -7.992961191868897 -7.67848435039063
H -10.82723443022848 -6.654570167926146 -7.087301277492203
H -10.6413544749375 -8.408909290729342 -7.162170047267195
H -11.40831203993472 -8.228983434035966 -4.821694619782121
H -12.93780555049616 -8.368310501313969 -5.676306316996492
H -12.89371544767998 -5.743821105257483 -5.979942615452295
H -11.50216281844757 -5.74075545557642 -4.879121563080616
H -12.88709270079035 -6.973649950938972 -3.147314477841284
H -14.34126931871977 -6.860343260277379 -4.149833247676605
H -13.42257707455603 -4.140431681945933 -4.169542825432718
H -12.95723681851495 -4.699523463966117 -2.513589830292942
H -15.81983443279806 -5.032231324891097 -3.773271546447655
H -15.45176123485931 -3.824408336518775 -2.526554225901142
H -16.00969701876454 -6.734572850414808 -2.239938338426394
H -16.05392473029111 -5.479230112546594 -0.9436337069128998
H -14.5172678058337 -6.32561048996318 -1.403081607279429
H -12.96629187369555 1.506852871035584 -10.8840141541432
H -13.3175683510305 1.156498419471517 -9.188382693630349
H -15.2100412030285 0.5833629288845549 -11.58924862098562
H -15.50451601509405 1.620513390453479 -10.17744297712488
H -15.31617552022031 -0.6923637345235275 -8.790811426607105
H -15.32126558902665 -1.510957528847066 -10.35867410405775
H -17.46125822376778 0.1256607123435123 -10.85959622302572
H -17.64482002204777 0.1235769023678564 -9.089757369762911
H -18.73333842308547 -1.936014743544321 -9.71660549216927
H -17.12052581616871 -2.62300862949011 -9.391359943645835
H -16.50362470431012 -2.578776251496105 -11.78349333028059
H -17.89975862089125 -1.51570250304268 -12.16313306348314
H -18.66690917253284 -3.682657463522625 -12.93611971349144
H -19.3601030471811 -3.606621113675424 -11.25958131665006
H -16.52370675674807 -4.799516466017641 -11.78871503303223
H -17.92702637061333 -5.815361480064868 -12.05992924413023
H -17.61263145857413 -4.271179302923765 -9.328161964032484
H -16.95882463568622 -5.940957762746598 -9.678066327046867
H -19.12869677490117 -6.732493039238417 -9.180226599748453
H -19.54803703119596 -6.144439435268871 -10.78860980253365
H -21.12007694857567 -4.761223158301753 -9.527658784234889
H -19.68088386991692 -3.657910745654222 -9.50787413452726
H -20.53659194700233 -4.074533705538836 -7.128379650781814
H -18.89804887830413 -4.717207292230686 -7.321412796174573
H -20.32598481290936 -5.845384090464841 -7.361659802204474
Se -0.2593960387714856 -16.11812299053666 -12.21655006117423
Se 1.994393671454552 -16.4291056440136 -12.8613402279438
C 2.53535741265807 -15.21275973474735 -14.42007077883822
C 4.09167987670807 -15.21642100406948 -14.70408759672447
C 4.458507865031083 -16.60238288629922 -15.41141433511125
C 6.045723445794504 -16.69530877747934 -15.3914525070775
C 6.464853681996072 -16.98571448651019 -13.86924741568355
C 7.936863561695113 -16.55913669027152 -13.56662042205657
C 7.8569252896558 -14.95873544270625 -13.40994137847078
C 9.315487940180391 -14.60062792854908 -12.91523004825392
C 9.167784846272632 -13.02547340914095 -12.61590332924557
C 9.204568947344407 -12.31338068888397 -14.01301428387994
C 10.76858908247941 -12.14777390447478 -14.32961713250834
C 10.9511323674702 -10.87677411227058 -15.26122350051318
C -1.545869417380887 -16.51937342415211 -13.83673523520825
C -2.989897716298332 -16.85256006889923 -13.33930856973912
C -3.42431704792885 -15.89145348250473 -12.14173876708657
C -3.405142753193771 -14.36743146784785 -12.58022802792509
C -3.617990619086082 -13.5424146183172 -11.20984065122865
C -4.049952434158876 -12.06931630794314 -11.56512043973783
C -5.409934917289511 -12.16758418742866 -12.42836124434905
C -6.318955856805282 -10.99702344815776 -11.91057961338922
C -6.301174664786227 -9.80667678851743 -12.98147764949112
C -4.749537807086783 -9.472102475306977 -13.12630537790436
C -4.839734982537868 -8.142498125082644 -13.9738352305915
C -3.356386805607537 -8.09291424358805 -14.52008721270637
H 2.194336405190203 -14.19522830682983 -14.2616242452856
H 2.018529817523912 -15.61485891508768 -15.29745719598603
H 4.648931424174513 -15.15099414128493 -13.75529339634889
H 4.402474226719428 -14.37196776567034 -15.35836430838259
H 4.092358093086935 -16.65080484909314 21.49918732841422
H 3.963384217492406 -17.40306502331962 -14.87140904483497
H 6.50387382071693 -15.77420185455848 -15.76994908391593
H 6.395976214094717 -17.51658676820824 -16.02843008756563
H 6.343678336657099 -18.08219708414327 -13.69416274863591
H 5.748392952889658 -16.46999440165036 -13.22337448331005
H 8.643391621303204 -16.90544725127807 -14.33255059449169
H 8.237452680025601 -17.02903678260019 -12.62763006808683
H 7.088538050342692 -14.69726784290855 -12.6376166896906
H 7.631912405195768 -14.49599245314118 -14.36487042020627
H 10.14538111211535 -14.80174842259367 -13.60516845553288
H 9.547991667216913 -15.15850216787735 -11.98811402130403
H 9.957927617472279 -12.65381841810113 -11.94658599303563
H 8.201124275034728 -12.78940379178748 -12.13999995517388
H 8.67818367921258 -11.35833388380999 -13.95835778783382
H 8.732048540405899 -12.91561847495911 -14.78576810401316
H 11.19057287260005 -13.05555592832133 -14.77398631985336
H 11.29704136197307 -11.96838478207643 -13.38150734746232
H 10.21903485116003 -10.9520125968072 -16.09908671057683
H 11.98891639318053 -10.81005133175521 -15.62909493174612
H 10.72268883347803 -9.945478650109427 -14.75504083039922
H -1.077094308607955 -17.3218546102524 -14.42256013363636
H -1.506985751982894 -15.58606676646593 -14.44546539564812
H -3.026309943003345 -17.87634966151909 -12.96188359852631
H -3.707257649886546 -16.7955310229282 -14.15902941587226
H -2.785419806719647 -16.06868686010703 -11.244803820178
H -4.437167991946596 -16.22807821660139 -11.88060333608072
H -4.193362100504627 -14.10373141767391 -13.30103028981747
H -2.425791473848192 -14.07642720635597 -13.0237846792013
H -2.677723862892826 -13.55104028021289 -10.66759119389861
H -4.408149218211268 -14.01886620963042 -10.55058341654585
H -3.252268086307598 -11.61472259068931 -12.13412478156981
H -4.183431545946626 -11.48601990256989 -10.64157121647651
H -5.935595332850792 -13.11010792680189 -12.21039934939232
H -5.237884023469754 -12.14769031653145 -13.52143300726511
H -6.025095345740455 -10.65457840795414 -10.90582617195758
H -7.329888143022213 -11.3905124192489 -11.80282858867645
H -6.914548582948655 -8.999993266014974 -12.57797971587259
H -6.763037305155748 -10.08821062750635 -13.93087628425165
H -4.105019470059123 -10.25368383757058 -13.58912639275896
H -4.282124728635711 -9.224518982375045 -12.14149614787984
H -5.066250296993859 -7.251629132595909 -13.361424271648
H -5.525860451220742 -8.190186298727959 -14.83899572062741
H -2.640379961625835 -8.32213056364116 -13.72273008122538
H -3.132361403948975 -7.074797753124479 -14.89319213618811
H -3.209125928152719 -8.80349551773347 -15.35451068902022
Se -15.70363776949511 3.330339314639767 16.60746667674465
Se -17.20529950343946 4.927218239275273 17.41887696692637
C -17.27304470772454 6.598345841015192 16.32140349951306
C -15.86637828916138 7.310283541822746 16.45786487691057
C -15.80222580241858 8.409628752458943 15.3191197805046
C -15.21286499641385 7.608968768736743 14.0861711633607
C -13.69756076025679 7.234752726985643 14.32306586294839
C -12.73464863002406 8.43432205236436 13.92156768324784
C -11.46086763507487 8.278046126096932 14.88462040948369
C -11.93301948491066 8.973958094439954 16.2292054561503
C -10.98014902814541 8.277068324785311 17.30189776846766
C -11.66669753470151 6.899270387748433 17.70068962099613
C -13.09786951155115 7.170182685236126 18.38763871045936
C -13.7045995592964 5.75731850137687 18.69431000287583
C -16.63254668969162 2.004395750772928 15.49171709737735
C -17.40090161585925 0.9513186152716556 16.39983836694603
C -18.50632687463141 0.1818845404745369 15.57691997799278
C -17.78335153103277 -0.5136266736693698 14.34837012981723
C -16.90541604428946 -1.711386064484178 14.93239990564776
C -18.06277336972632 -2.748785982011412 15.32628301247187
C -17.3431168230738 -4.054107873088766 15.85082376444032
C -17.3915097833588 -3.906384746407699 17.43230319564836
C -16.18292913598122 -4.770493674280034 17.99020630117776
C -16.32504830173589 -4.643705993669697 19.55327591902471
C -15.27198483793711 -5.618056913897038 20.28295788357215
C -13.83470502197647 -5.083051440674146 19.95791266249574
H -18.05557653141048 7.264043541328163 16.67659282700686
H -17.42771808491592 6.345855027143966 15.24597683105701
H -15.09554343839789 6.53939230055236 16.34363275745378
H -15.77449214361264 7.739912955911316 17.46381305944222
H -15.10238880404619 9.211969232838193 15.59823130047252
H -16.78646138603445 8.875183222854341 15.12114281523725
H -15.26523597470461 8.195147436203397 13.1405811830039
H -15.81242907433683 6.712672465941316 13.96165255944844
H -13.41885174224521 6.348424066263359 13.74034311419053
H -13.56151679187116 7.005132485954497 15.39294707237925
H -13.21821874021508 9.433925619958544 14.04988846950836
H -12.47934355781692 8.356266011752945 12.8630147392671
H -10.59071036966153 8.755325437398204 14.44618369376509
H -11.17759882334903 7.220945894836299 15.0179621788688
H -12.97573191854969 8.738435121160011 16.45817809925457
H -11.84021557155908 10.05295556449978 16.12592372585129
H -10.89313957403549 8.930719990927479 18.16755917244036
H -9.990891482195053 8.070536418572621 16.87402268339361
H -11.02230211075245 6.314374765803606 18.3946281891392
H -11.83980393148315 6.296504203202659 16.80061839892377
H -13.75955132043366 7.757170809942918 17.71090464994742
H -12.97283895112143 7.727835530907459 19.32413663406293
H -13.67073124628906 5.135364038394954 17.75645145849755
H -14.7529274181343 5.794451922241851 19.03030225923809
H -13.15199378552082 5.254745124235423 19.48500511257701
H -15.91647222329701 1.413239623936979 14.8974997369206
H -17.31339793492932 2.548202927710251 14.80023890866164
H -17.85081217655852 1.451338429344391 17.29828386825597
H -16.67909499220345 0.2112636281667387 16.85924284854624
H -19.25291066123244 0.9342514839251973 15.25694586593967
H -19.02262942659623 -0.5389805721226145 16.24741828446392
H -17.13322579483138 0.2002981396983437 13.83096983668838
H -18.55089703665814 -0.908252964321832 13.6507766393027
H -16.26921140641755 -1.385156278594487 15.76937341157316
H -16.2725934140769 -2.13500091883799 14.13748085301853
H -18.69902603394119 -2.956877105016618 14.44298956187317
H -18.70511913874848 -2.337128199606063 16.11975894123646
H -16.30146009314759 -4.042970291913528 15.52446916190804
H -17.82499430846111 -4.967410929801575 15.45307647860025
H -18.3669236237808 -4.299763960599363 17.81298493298803
H -17.3185667790397 -2.86908649542465 17.73840482304611
H -15.20753220982209 -4.369079564734267 17.66362372819939
H -16.21674968034832 -5.827740627988446 17.67730980034877
H -17.33139621186994 -4.953801760804386 19.80900432433197
H -16.20484969819356 -3.602526090178814 19.86564080048268
H -15.38448656201285 -6.663486801371147 19.92305388502552
H -15.49175493599384 -5.598858969046117 21.3721603646089
H -13.68570208010408 -3.996614269941172 20.10271678845524
H -13.62306933582197 -5.326651069078838 18.8930592149082
H -13.08449805205744 -5.639907808671742 20.57957236038256
Se -3.972089296940906 11.96543772075395 20.26143614149553
Se -5.817605955442493 13.52019433236187 20.44449357202026
C -7.546242247478012 12.70346060881139 19.83808777146956
C -8.236830712339071 12.15452415862076 21.14416666638372
C -8.610396756491269 10.65014113860192 20.69974670524511
C -7.405084049809448 9.759620974912464 21.1640962356213
C -7.45064119768264 9.7700825868901 -15.21869291855373
C -8.320382377174099 8.50551596930452 -14.82826014610856
C -7.928507946676409 8.268042938020971 -13.3077077243558
C -9.097735031570444 7.410625841228952 -12.64179059971203
C -10.38440765554659 8.342679970720734 -12.57753026938362
C -11.6167197840514 7.557036460558376 -11.92698948300986
C -12.86541166657353 8.444932959612862 -12.3453684700815
C -12.6448888066222 9.860715745152195 -11.67145764511345
C -3.765053026059047 11.30915120078157 18.34540910220367
C -2.403340216727946 10.56391929714898 18.11698315617193
C -2.45198347046249 9.881421988495809 16.66512786602081
C -1.212547861538649 8.943050420887154 16.48397524932222
C -0.06928606512535565 10.0290338289132 16.25352941046734
C 1.248412215315567 9.263049344876466 15.83571983156028
C 0.9567902425411434 8.585545500015725 14.43294485259699
C 0.4476790536038011 7.086192620830413 14.67155136095065
C 1.19541077548986 6.307288016809888 13.49232011698926
C 0.5572052969783176 4.873080323362 13.50659231393902
C 1.285202875379875 4.204002037059885 14.78101227478231
C 0.9043938093708532 2.672328285271437 14.75398400992577
H -7.25640089131481 11.89066140775627 19.13718525479878
H -8.207783338820443 13.42844592336347 19.32175629019404
H -9.170069542571403 12.68537036099979 21.35072965515805
H -7.584473247362734 12.13770390524627 -15.93619762936462
H -8.742214566233033 10.57928735371012 19.59472391749823
H -9.55344389087694 10.26431494041745 21.14211241343842
H -6.463288132054008 10.16735891583888 20.74280350254364
H -7.504725319551496 8.732435505696921 20.75720410852019
H -7.904692230341302 10.68602003884007 -14.81105197766763
H -6.420550142069725 9.722297661169323 -14.81855853776466
H -8.088277425931203 7.639432453632752 -15.44163168948518
H -9.39631392030612 8.784293652032163 -14.90603903683804
H -7.782673559879759 9.216717156833576 -12.78564604646778
H -7.003306418729009 7.689007663093366 -13.25751111477632
H -8.782895212151301 7.099012905409683 -11.63470212702035
H -9.339913209193902 6.500771840018075 -13.23495320144456
H -10.64405608206503 8.650415062278435 -13.60678993783861
H -10.16259446043624 9.254221913928161 -12.00148143240899
H -11.52549669317249 7.511376537319939 -10.82491906791729
H -11.72773244663262 6.536397810904352 -12.32462453923704
H -13.82655712050961 7.978896910723844 -11.96357424427919
H -12.91909935749227 8.473078232238551 -13.45057767744907
H -11.7017157814442 10.30512503260491 -12.01698242880211
H -12.6280895755651 9.764063449723441 -10.58254980532936
H -13.4913673074796 10.50473302665643 -11.97158201097717
H -3.817781603538704 12.20759685163659 17.71115403836708
H -4.648487859240944 10.67487155459603 18.09211973881948
H -2.312626359239681 9.821476084317899 18.90509847239462
H -1.553477889182661 11.26014615640726 18.23112368563596
H -2.409874873983666 10.68832249611996 15.87189896220325
H -3.405206646185737 9.36155850887922 16.56852273123081
H -1.353366448113995 8.31697446803576 15.60200862963248
H -0.9649846496347931 8.305022397397703 17.36803493829536
H 0.09367185873807463 10.62076871443626 17.14599319504917
H -0.3244225948309151 10.72070561127362 15.45737106159031
H 1.541369561840449 8.510435262841344 16.6112279406377
H 2.079730358392227 9.968627197038604 15.75068510506608
H 1.886943950743023 8.520968690500604 13.86931789447965
H 0.2615780998251344 9.18877634329797 13.80644771162206
H -0.629654059587306 7.012773648646631 14.62644632434109
H 0.797250143282756 6.753497770950511 15.67226375489781
H 2.274130283354447 6.240704807020892 13.64852316003777
H 1.024741686444341 6.80692619217408 12.50615800425965
H 0.762193905198694 4.320931211445485 12.58145886505879
H -0.5213361317404814 4.863197094408732 13.64226935442539
H 0.9309118092171906 4.630147402919635 15.71775638165931
H 2.379480339066842 4.274877658341676 14.71067654386952
H -0.1539857005335128 2.589271747722352 15.09804647512788
H 1.543473002173381 2.054569595012848 15.40113538155498
H 0.9527296480589608 2.278932615445133 13.7277641371657
Se 8.565205460579836 -15.72806604231583 -3.745388720918642
Se 7.00193894995572 -15.6763236523189 -1.949328650995297
C 5.265973487251011 -16.49645647231945 -2.498843000652994
C 4.643073875063971 -15.56598037320839 -3.613743457334718
C 3.06773401575073 -15.44923725730039 -3.389066160595949
C 2.776155953177969 -14.60572843452367 -2.077474528689545
C 1.271264393007605 -14.89923988240874 -1.69930815383366
C 0.9821162681094916 -14.16796625213794 -0.3005249852478275
C -0.5417801586265573 -14.33013599658788 0.01999380366774783
C -0.7349290366009856 -15.91862268719138 0.1991676891344291
C -2.258795620023084 -16.15470136027048 -0.05021233440454485
C -2.373561074877816 -15.93875869595322 -1.629178168049283
C -3.863902742297745 -16.36980432524293 -1.952875063773246
C -4.510517900844601 -14.92224389937143 -1.918323582816118
C 9.263354286805697 -13.87845854913896 -4.219324326390645
C 10.37924269114269 -13.88732408156651 -5.322159775821834
C 10.98524542684333 -12.42197805764114 -5.273166762009078
C 9.943700123390551 -11.48561163992349 -6.023425931789135
C 10.83854304622377 -10.3096198532413 -6.581419087332139
C 11.36399900195938 -10.66077847437531 -8.037000561163843
C 10.24990162139577 -10.18551938519018 -9.070969737678475
C 10.88182469837624 -10.20400349403974 -10.50646458888761
C 11.56125796049644 -8.765646964439323 -10.71587146966768
C 12.30042596749999 -8.77575866145615 -12.13176800758424
C 12.85080060242553 -7.296921927347251 -12.27266470734201
C 11.58712521899263 -6.356054414110611 -12.40443053014458
H 4.561867822628829 -16.68645925538778 -1.667992325793619
H 5.535518572213602 -17.49289054900521 -2.905626697123433
H 4.856197054083514 -15.98463828113062 -4.603848737896737
H 5.087565503908267 -14.57041069577212 -3.524097263776376
H 2.598118226769361 -16.4468176389587 -3.285019053632194
H 2.607848390785653 -14.96110195896138 -4.280773963587323
H 2.980967507956396 -13.5395711731363 -2.209866713961645
H 3.431679080534736 -14.98545570127448 -1.266765315965219
H 1.054314331249485 -15.98272852469952 -1.618016443756147
H 0.6063582922410654 -14.43902866218043 -2.433201676179646
H 1.256449708948487 -13.09151870438794 -0.392415132369252
H 1.574558318602165 -14.61396296009544 0.5154251768792089
H -1.199785253866102 -13.95868149266029 -0.7908907252038812
H -0.7845692833890372 -13.84500242678367 0.970059154815999
H -0.3701141360291582 -16.2039113420561 1.183420819079595
H -0.1372827594990697 -16.49644914338045 -0.5352782687725128
H -2.863818590628792 -15.38933027632824 0.5012021033648612
H -2.578281562727158 -17.16257078715971 0.21494928815895
H -1.658831953104087 -16.57218355762874 -2.193284064205827
H -2.233276422112649 -14.87273106357233 -1.902462446353906
H -4.332675954470907 -17.04301714538896 -1.226891857346439
H -3.920733227501108 -16.8409266616785 -2.960878843151709
H -5.549031961358775 -14.96328985544272 -2.262987215818706
H -3.993418625457306 -14.2481389023562 -2.613748885685213
H -4.481221600475992 -14.47313546979588 -0.9135410929764393
H 9.67096231859605 -13.4956584276071 -3.257057437505062
H 8.434157216889391 -13.25653315677128 -4.55478146315141
H 10.02685042281911 -14.17162998689684 -6.345083316698392
H 11.18209891904966 -14.59600742119145 -5.019719337768719
H 11.94830224189587 -12.41005935641935 -5.813284492387007
H 11.14493938236788 -12.0273223650462 -4.259849444525134
H 9.208343360066641 -11.09019247573142 -5.308380787278034
H 9.390796424496244 -11.97243377808793 -6.850890237268164
H 11.66526491554258 -10.19357898669274 -5.894310622385713
H 10.26881658945794 -9.388455604561534 -6.563722590867521
H 11.5526345946037 -11.73277870052162 -8.117217238650193
H 12.31720091958201 -10.1282169020375 -8.174819158578847
H 9.939234976810177 -9.155509195249296 -8.798256802147666
H 9.344924450223445 -10.81521793493802 -9.071891276157688
H 10.08115411105411 -10.38932185358355 -11.24823626350499
H 11.659008653991 -10.99186575657304 -10.62442590588111
H 12.32731058972652 -8.536380613303455 -9.968873978860916
H 10.76214306323045 -8.008747529085536 -10.70438500070204
H 11.67606730997194 -9.019682615553064 -12.99981086484098
H 13.17101879712302 -9.461034214810715 -12.15963052983914
H 13.48659618969639 -7.214189998087321 -13.16002377765127
H 13.4480203978783 -7.037631519117723 -11.37370672628761
H 10.89694329905709 -6.757426948899714 -13.1656747419337
H 11.88936370109666 -5.339742500555031 -12.72802335828709
H 11.03485559296091 -6.275827252061132 -11.45395257780689
Se 8.155378331801666 14.89711185629558 20.01282227482847
Se 6.336287019531899 16.13888410246733 19.32206871147334
C 4.565779555740597 15.604370759003 20.17470975155785
C 4.72288554324523 15.60992332689393 -16.21356370449923
C 3.318447206806384 15.07150657850236 -15.74460123220973
C 2.248465055864055 16.09455927069145 21.64071109741424
C 2.594900190352256 17.52791630244527 -15.74999173166018
C 2.55207300030858 17.441983639875 -14.18048916931857
C 3.377427175089394 18.70421193910847 -13.64223774551201
C 2.830613573975441 20.01543265925436 -14.38161175426004
C 3.538745839527353 21.21146137012423 -13.63279500854598
C 5.016025004048243 21.38103000487115 -14.23592530429221
C 5.49208507174639 22.75214079985003 -13.60256369293364
C 6.667831848159855 -20.79157253650077 -14.54347163032224
C 9.326981779754451 14.28489354431896 18.47243164999165
C 9.966894298861353 15.55546598970287 17.77144839079707
C 10.74315551601462 15.08331068038955 16.47459600439777
C 12.22086847448505 14.76507368952918 16.92353304708877
C 12.91151882600552 14.28758413105907 15.56658532100314
C 14.46715894366531 14.20507825745114 15.86704674484955
C 15.22555999748812 13.83625367946163 14.51805295453895
C 16.61270347191171 14.61842805616474 14.56542360141437
C 17.30910219967994 14.36660424971186 13.15859607776746
C 17.76910936722547 12.86796346413549 13.03510194756569
C 18.6913621454062 12.75192257734729 11.72628898546736
C 19.13236658553485 11.23216989442143 11.68589643784812
H 4.293780838891107 14.61532336638038 19.80894640965987
H 3.839228480916806 16.33186496283232 19.82084415234553
H 4.890843133419697 16.64862684691618 -15.81293499674778
H 5.589509817856634 14.98312015618702 -15.86456024722353
H 3.193248247137171 14.99355808081721 -14.64639324069961
H 3.17707603895217 14.08423071514044 21.74192467480722
H 1.253730482588504 15.77055255274633 -16.01633516129437
H 2.308871846472914 16.03920826574334 20.54455979821393
H 1.861187022840435 18.2519604873638 -16.10723986983585
H 3.575035111786945 17.892758519346 -16.08880376683316
H 3.020487256013091 16.48079058644534 -13.80530540777509
H 1.512843151356114 17.44037961723549 -13.85227350384753
H 4.448267548879673 18.59283916089032 -13.91041711309669
H 3.282086235406687 18.80550978855232 -12.54271890908174
H 1.727730447736456 20.03106861158142 -14.26045813310634
H 3.0368555110026 20.02895819992162 -15.46572791101016
H 3.583986720243267 21.05286748542333 -12.55331290816461
H 2.94187451922863 22.1214442512017 -13.79647085225251
H 5.09229959128141 21.41504108134602 -15.33294688558634
H 5.685706152208058 20.59124490294023 -13.83175680651464
H 5.7574439527196 22.64531019503191 -12.53201421192353
H 4.713046929070861 -20.53239881983914 -13.63300424486983
H 6.982581832192735 -19.78452780014157 -14.26663025506952
H 6.283521979848278 -20.75915249520372 -15.60172176080147
H 7.549014152804725 22.59422313714208 -14.50316817862868
H 8.676181373178984 13.72710079326623 17.78897699596917
H 10.1267179659627 13.60123591519762 18.81006704685558
H 10.61882713355609 16.1097067282809 18.44833063089363
H 9.127100823927924 16.18900829564855 17.51320119465409
H 10.76690048067403 15.89920232594239 15.70068200135347
H 10.24200642205042 14.1859151789297 16.01945514630581
H 12.2675500403372 13.97408647167179 17.68971515403356
H 12.7383509460471 15.66216292292827 17.32638912997453
H 12.71940818608612 15.0285085938492 14.75750915356166
H 12.50032548863384 13.3134166187356 15.21614127776756
H 14.69286488568922 13.42348933592077 16.63583003101116
H 14.81294817586194 15.18690390456556 16.23784164101071
H 14.66940231741566 14.15437545263013 13.61554305111487
H 15.35154543202705 12.75527176591972 14.47390578920203
H 17.26273046452453 14.29396415743482 15.39938471836026
H 16.44120017536201 15.71615579974708 14.6882134853524
H 18.17821050425666 15.012807179605 13.09400612635744
H 16.58994520884726 14.64754485828407 12.35588888811786
H 16.87058563927935 12.24733501644909 12.97121239875418
H 18.36031476589966 12.54961303047425 13.90917452105753
H 19.55817647400389 13.42432909790506 11.75611229019162
H 18.13874293135677 13.01203706725182 10.82518065581692
H 19.63727335384544 10.9385476249498 12.60454548339225
H 19.82822595761303 11.10334182273293 10.83034767877261
H 18.24039827233396 10.58019015639101 11.53262055696308
Se 18.92241162873615 4.017080605785165 -10.0576919797941
Se -22.11528836757734 5.525318390264893 -11.28528378785979
C -21.0069290778138 4.626241046773012 -12.76531589540577
C -21.94433926667969 3.622986848473701 -13.51525480423627
C -21.37976835597686 3.406068919800671 -14.99461259302413
C -21.65806752468106 4.852846154325084 -15.63535588109637
C -21.56297468865534 4.690375249664991 20.76366588666236
C 19.5956047713491 3.9795853122493 20.26873134372131
C 18.30304520176431 4.790246079142838 20.73695897678953
C 17.94515238117413 5.929370736995651 19.70010249289764
C 16.56384694786162 6.573524966546653 20.18807410605454
C 16.14196302366022 7.544187541981392 19.01358030503928
C 14.71286425752345 8.187793434651299 19.3316185293874
C 14.89914602594899 8.865781106155001 20.74320425973705
C 19.35170667780091 3.915662811128636 -8.070544362159609
C 18.35440717679479 3.050120234100181 -7.262639321342608
C 18.60884325434488 1.505803234513321 -7.693451585604031
C 17.44478500611408 0.7358179770302898 -6.934581561952238
C 17.94663267539967 -0.7576809440385197 -7.053388951283675
C 17.59307598936443 -1.152839790231913 -8.568501040260101
C 18.25247696054674 -2.550314128038408 -8.804316415346522
C 17.7495361638414 -3.008125509268418 -10.25626955167328
C 17.55781107874989 -4.568137206489974 -10.3343849932698
C 19.03195741202673 -5.153414846897676 -10.40915522499524
C 18.85464632786693 -6.722744828492 -10.47107977241312
C -22.19023739258747 -7.355132133920562 -10.18023414899388
H -20.15227362704418 4.13259835335044 -12.2640639039679
H -20.59893545006076 5.437748270111412 -13.39217974348677
H 19.49442324510681 4.025901706307734 -13.59002665383592
H -21.94368915056902 2.640421318477565 -13.06205090531807
H -21.89834847783307 2.570869384629662 -15.48103957283639
H -20.30822085411515 3.210680784373139 -15.01977397679327
H -20.84540884819902 5.533903526397452 -15.2663588018078
H 19.86592154352889 5.301891354601806 -15.30510612596988
H -20.69455095876037 4.058910023610138 20.49896284928043
H -21.45618055694024 5.662998694031135 20.24489888314703
H 19.50267718186018 2.969846828086535 20.67671851312464
H 19.63663298091056 3.88940936384878 19.16560702677925
H 18.48587337592669 5.276295138853447 21.73445755892367
H 17.44141478213702 4.129386432627463 20.83774185483007
H 17.89352345436744 5.51976448740743 18.67321949727099
H 18.74140006148768 6.681971484282466 19.64971737693905
H 16.66586160707081 7.04705184591991 21.16158842293803
H 15.78447309499779 5.792038827771858 20.26718446373056
H 16.12723948409971 7.015993360008492 18.03125574751932
H 16.89065664364607 8.340926319502433 18.90341776132234
H 13.90356733855539 7.442495678958069 19.31205414510059
H 14.47504516263697 8.91505646944842 18.54051885737929
H 13.95590826748021 9.360278947597564 21.07273595836654
H 15.69355081842828 9.632342193892566 20.71353942972811
H 15.1429036740273 8.093216050553893 21.49527307980163
H 19.37181539228378 4.962615766463554 -7.686766467275024
H -22.1017201919259 3.464683898316969 -8.02894717320531
H 17.32477047993176 3.328473904467887 -7.496429596118639
H 18.58786620185537 3.256510960117826 -6.214418696026334
H 19.61632213778963 1.161003845641085 -7.42553864744786
H 18.53409707212855 1.434011835686984 -8.765831822302589
H 16.46251562109303 0.8869634184946981 -7.447191668191304
H 17.37792932981686 1.099117253514048 -5.876011804674937
H 17.37266827106238 -1.405327329959588 -6.379894739471119
H 19.02636757832339 -0.8069037777047015 -6.810408857233033
H 17.98575575072472 -0.3979806846729966 -9.294259580189957
H 16.50352072811969 -1.181258442054258 -8.65803905495901
H 17.89574902512435 -3.265816735056768 -7.99357028437616
H 19.34830143364191 -2.547002573254948 -8.752455286722382
H 18.44575493076761 -2.615561016075895 -11.02488325017921
H 16.76199642790899 -2.52738641499453 -10.40761757818284
H 16.9999751287402 -4.878604432056452 -11.23693291221146
H 16.96841840998678 -4.915847708713668 -9.472327404798333
H 19.62734269324416 -4.861949356453848 -9.517624218656866
H 19.50517728402486 -4.721347930194121 -11.31797048811019
H 18.50410245995989 -7.001592705281197 -11.47712163666781
H 18.0968318238252 -7.063888909008304 -9.749855607923939
H -21.51216805838511 -7.06820226376604 -11.00081096723463
H -22.24922043561745 -8.451456688314034 -10.18908555031933
H -21.78897079828733 -7.0333582843037 -9.214660868410483
Se -11.00013919020688 2.120598640731731 -4.802540634811783
Se -11.60423852187503 0.8543963522804809 -6.683871821176143
C -13.66873349085355 0.4642234201043583 -6.651808566405003
C -14.03111264683493 -0.1345331545930604 -5.258337742325121
C -15.61174865966954 0.006968558807469322 -5.043322362488751
C -16.3905660300536 -0.978493729502377 -6.019443439798508
C -15.80157570651929 -2.440825651023639 -5.821370219304973
C -16.75816922502886 -3.441192565034904 -6.581724469036013
C -15.87126360844493 -4.743121269716653 -6.490805151468909
C -16.7835069371983 -5.97754703336501 -6.891471088905481
C -16.02308020662647 -7.237231180310497 -6.275478225713261
C -17.04165615423515 -8.471767509490268 -6.338323336021489
C -16.33093755394924 -9.669791227137528 -5.574538685794461
C -16.251243264782 -9.297725300679756 -4.029657656571926
C -10.32442076467408 3.98950107561402 -5.210707419665827
C -8.833401065951815 3.761984233214877 -5.669896453867558
C -7.9098854694631 3.528084233289031 -4.390388141251035
C -7.897252070879685 4.887841574085606 -3.59356192671384
C -7.068198556476474 5.950788274874286 -4.478448868315295
C -7.640686634811217 7.403036937151379 -4.157531469768882
C -6.571384396107501 8.356678352776118 -4.868185945930027
C -6.915314038745349 9.835962917159188 -4.405945146735498
C -8.243456148943782 10.23573913796106 -5.203292195418869
C -8.577093960402225 11.75635143226785 -4.887619029919795
C -8.997437523967088 11.65222597363354 -3.35872578341748
C -9.375171115378199 13.13480053285574 -2.909629967496469
H -13.92930598919522 -0.2151762769524916 -7.46263595210154
H -14.1516564244664 1.436253103949618 -6.805845702532428
H -13.60408056812636 0.4851565047766207 -4.451400797745479
H -13.66642185100115 -1.165392048443035 -5.118943341680168
H -15.93184963596024 1.048159821417823 -5.247422653871722
H -15.82576492493244 -0.2164951963382242 -3.984934627274603
H -16.27072315638162 -0.6423128251800537 -7.067010099558754
H -17.44683959552044 -1.004764059088566 -5.72356363030099
H -15.74444997566644 -2.691896421255085 -4.744946359088205
H -14.76141883858931 -2.483715034673311 -6.164863672066421
H -16.9964764847549 -3.134802688172469 -7.607194997906959
H -17.69997793546318 -3.518900058165987 -6.021253986761323
H -15.5154254897796 -4.917976451038454 -5.464012374459683
H -14.9466834990738 -4.691246939833807 -7.115462357896315
H -16.85669736175911 -6.019577216115461 -7.989705007526437
H -17.79520980906738 -5.884577167527032 -6.481041680422707
H -15.77288241794987 -6.965996370854861 -5.218262503023193
H -15.09454944558622 -7.471938917778366 -6.821333645677037
H -17.19487464546606 -8.743973295800954 -7.397153211337073
H -18.01288421966472 -8.211224785307966 -5.894157468563417
H -15.32092105606095 -9.858357746975521 -5.940629503501071
H -16.90611493206366 -10.5892328619168 -5.734440466712768
H -16.02811361042527 -10.18846217826639 -3.410657083798958
H -17.2343520784038 -8.927133251488401 -3.670385438963288
H -15.50876862398805 -8.50921235499222 -3.857681613107367
H -10.31407698538605 4.640927879760815 -4.336337646179266
H -11.00446312246105 4.414849335515876 -5.979632671304626
H -8.497494914966062 4.642144013622912 -6.254594863981867
H -8.765658048432128 2.866820477211082 -6.309467020518256
H -6.895513657123264 3.192586430347355 -4.672442952920402
H -8.349973250743748 2.748153610674815 -3.757917666116355
H -7.468418413848264 4.753936466039598 -2.593951191391954
H -8.912213210389668 5.261280212525985 -3.460175489787302
H -7.171091559983466 5.700746841569753 -5.543085763714087
H -5.996825231347223 5.888050936866217 -4.237945993091557
H -7.679791629663469 7.627646823057717 -3.064995480543358
H -8.63714989704485 7.514291628664607 -4.558270627320324
H -6.643701952732207 8.22403032163216 -5.95225744465182
H -5.539177755940407 8.083803686151164 -4.558569022964804
H -6.047605460412917 10.49902101272242 -4.586259568844011
H -7.138095906467535 9.860370077575853 -3.345313917280127
H -9.057813016246183 9.58711853838113 -4.877984811328083
H -8.118251606518559 10.10432221132272 -6.281581864991097
H -9.406593297311003 12.1375857731132 -5.492227213766502
H -7.716830408457755 12.43955587969032 -5.025586947989948
H -8.177624046303393 11.24795429242697 -2.718824064339388
H -9.888756602760706 11.00504541110847 -3.202614494439118
H -8.563036111267898 13.80352063164056 -3.189180803077495
H -9.516874966645796 13.20304927593115 -1.8132812141619
H -10.29549208699473 13.46788850533079 -3.391884018435842
Se -9.837982821722553 -2.654594234179705 -3.912393761139521
Se -9.191588350649644 -4.055322079666953 -5.62905858945061
C -10.30574713674362 -3.731590368740943 -7.384900319923316
C -10.02360599986195 -2.306856079106181 -7.939627448173682
C -8.448147605160667 -2.154541275349894 -8.220632758630749
C -8.171675238692302 -0.6081881222215187 -8.199552272351788
C -9.185723830835803 0.1209838893573055 -9.207288932176017
C -8.764417608794012 1.671174342829043 -9.253184370524085
C -9.723624420241086 2.347358153215841 -10.29106046410295
C -10.87296152392655 3.143219759581736 -9.52665425814288
C -10.09782384885806 4.264081361355215 -8.737652738896088
C -9.915720962871678 5.457041597259317 -9.758126123750641
C -9.156092011323063 6.593435571745367 -8.955864366593932
C -7.646238663178287 6.152511313434854 -8.848114116709842
C -11.50765191733367 -2.072263359155135 -4.211025338685103
C -11.97872648970965 -1.026590524542365 -3.099263915549169
C -13.42014064323581 -1.469762474518986 -2.584909466830264
C -13.92130705577902 -0.2157494973972851 -1.72163479327964
C -15.46787367975242 -0.4318140247423605 -1.476585739439191
C -15.98185218377876 0.8785285873880139 -0.7362354102016435
C -17.53583455571996 0.6388724676616354 -0.4689612735208742
C -18.04099750390973 1.593972924778131 0.683523338346932
C -18.0083645321547 3.006470463515809 -0.02245411967406883
C -18.13256324217279 4.112802085521679 1.118758434086087
C -18.63355658278242 5.447685856097667 0.422591124039969
C -17.33386348773543 5.941106742535752 -0.3131286688512513
H -11.36198286659239 -3.801795305249045 -7.122624335908654
H -10.11082434039566 -4.522552743819681 -8.111685664816333
H -10.27687874516867 -1.542634750063977 -7.197559365745166
H -10.57652589230328 -2.121405386030175 -8.881915436979387
H -8.206292052835328 -2.603196617267399 -9.201278211873122
H -7.848391014659102 -2.651173302394272 -7.430583883675479
H -7.135558261729957 -0.3991127033771192 -8.533737430642319
H -8.288705835020266 -0.2027079518649441 -7.202353650201208
H -10.23485353771257 0.03628423725433989 -8.892205399937504
H -9.104110842602481 -0.318592806711067 -10.23948715394922
H -7.729961424693933 1.754536663822934 -9.602364592291327
H -8.824007627671453 2.194942017373501 -8.252776366417571
H -10.15570065553244 1.632493907254022 -10.97784665364045
H -9.110826293516094 3.066688454776267 -10.8914124648951
H -11.39440235166877 2.48715651883358 -8.823882723531714
H -11.59966195048656 3.565512882919909 -10.24704986112393
H -9.113137455117181 3.929294183105541 -8.368582576544243
H -10.69867149889106 4.579916884288598 -7.862488680659862
H -10.92052899266626 5.773152636349284 -10.12199594930282
H -9.336144984923394 5.124262753514008 -10.63311504826188
H -9.609696140642146 6.732702925483917 -7.959522327154677
H -9.200826509795128 7.528605160849489 -9.500931192790151
H -7.560864549891814 5.291539742019909 -8.162173945168124
H -7.004739767136071 6.961884385122786 -8.469266610309468
H -7.235705597139684 5.844227333774357 -9.834880188166929
H -12.22657473892178 -2.96031176282492 -4.256880728522541
H -11.52606813838711 -1.552902673495121 -5.200066992484203
H -12.0211667265845 -0.01557827245932888 -3.557438388577155
H -11.25350245745002 -0.9671537324823272 -2.271865068852267
H -13.29825238345131 -2.381617218011901 -1.988964871050787
H -14.0932070856129 -1.709878814028378 -3.433335833971771
H -13.80413866071482 0.7273157174761414 -2.25313387737902
H -13.32705744731587 -0.1766651035603837 -0.7670318494098329
H -15.6101775027042 -1.301542899291058 -0.8244653342555135
H -16.04825226193564 -0.5853089669685334 -2.414396211332932
H -15.78929242192919 1.78684977719259 -1.316403510376503
H -15.44022880221653 0.9645751966707508 0.2266441450818851
H -17.67745229811532 -0.4385509621579156 -0.2090342401518781
H -18.1470158762599 0.8224806566059603 -1.385477453178203
H -17.31571201512655 1.632228958186057 1.522278231969937
H -19.04641045232347 1.345079178286587 1.049551302127549
H -18.83437685949595 3.065291712232403 -0.7398989648131243
H -17.04238706963407 3.125440595906315 -0.5619923675206098
H -17.15137099003305 4.244258118383589 1.570370639306366
H -18.828316830339 3.792903571846827 1.904391161426089
H -18.99616774710264 6.187632089503948 1.168050439235635
H -19.43712059061826 5.226847472491002 -0.2678110079028952
H -16.89860771530683 5.157493752259151 -0.966402275402798
H -16.55818852767853 6.25384241875321 0.4164341885384029
H -17.61108349820404 6.765069884307241 -0.9877844749743313
Se -6.569481314402015 -10.81569768282774 16.29647085023379
Se -8.81236189521854 -10.20953448354102 17.11101213396378
C -10.17269870579068 -10.04299962525158 15.67464068706215
C -9.754523439453513 -8.78259187560724 14.83325682786253
C -10.70060836170508 -8.673896131462158 13.55209402770967
C -10.42460707291972 -9.940591042771082 12.63080132024801
C -10.40193500660577 -9.358381688497646 11.1581627683436
C -9.545931143417755 -10.50138445425291 10.42011011463662
C -9.568450527090683 -10.03199360398744 8.910665045630045
C -8.671408618491103 -11.06307596405856 8.096216544756606
C -9.565709029753796 -12.33099042368945 7.805010637508174
C -9.49256264925371 -13.43100684277176 8.944788124259768
C -7.949910481868235 -13.83673655358724 9.075671196810875
C -7.935031087616052 -14.92797449339968 10.21529950515127
C -6.117559193599507 -12.8091388824187 16.73617081140278
C -4.660575506511823 -13.05407239765262 16.17191412017211
C -4.57429570484917 -14.46055360321236 15.42995412473334
C -4.417310771771628 -15.63497060733078 16.48860334675504
C -5.881478834099629 -16.01533512303221 17.00878469604115
C -5.804030050059372 -17.28413123140581 17.96542961859293
C -7.346649659223342 -17.59991567068784 18.25841450319496
C -7.651264771384726 -17.00321839664283 19.68669020600042
C -9.156403131052267 -17.32526366737242 20.05814496074254
C -9.398453551309839 -16.52454939541774 21.40667194441992
C -10.52374752341783 -17.35216376221912 -15.79393502963028
C -10.45159175055079 -16.70105816879593 -14.35356223515935
H -11.19879349886208 -9.909416828556159 16.05892789805052
H -10.22183664204234 -10.93656612679777 15.00585010661339
H -8.693515313573437 -8.920389606023402 14.55600620037195
H -9.833399527178521 -7.853714120557576 15.43401061827386
H -10.47915833251476 -7.72663002124287 13.0149289124461
H -11.77497539981426 -8.609904009052796 13.86472514126412
H -11.20879224400485 -10.70288236764317 12.77558929256101
H -9.45941255161868 -10.39781902760643 12.91642180094545
H -9.881590777008929 -8.396599677454837 11.151292666287
H -11.42705601594286 -9.26537880818405 10.74907244944267
H -10.03096768537207 -11.47673496644262 10.60322394988155
H -8.480725024425118 -10.60462073919783 10.76462027957444
H -9.182090325554039 -8.990550213511256 8.861964445759295
H -10.58924108722704 -10.01331688734191 8.490413942142387
H -7.738784609949356 -11.32157916093194 8.660019568552359
H -8.425475106280611 -10.68927464398906 7.103465379535046
H -9.304206391437816 -12.80342496561673 6.842678847143038
H -10.58478400682339 -11.92850409853642 7.701804593587361
H -10.11497639113759 -14.34177049405031 8.751441670988445
H -9.784355953647163 -13.0454172159683 9.945232882589561
H -7.351123821342757 -12.926619346214 9.351484701927244
H -7.56750243378534 -14.20568838273735 8.090552656166405
H -6.923247328836653 -15.11661178613551 10.60597184609481
H -8.309340509011147 -15.8829120906363 9.833400567207084
H -8.570920466194121 -14.62850616563755 11.07188052601177
H -6.878599743909692 -13.4550239050718 16.26376092758478
H -6.17152297294187 -12.96387885405411 17.81638782648497
H -3.907866976532874 -13.01896306623492 16.97869769246557
H -4.375735797369418 -12.25544075822865 15.44187546413059
H -3.665208538807061 -14.46707415559065 14.77805513012004
H -5.48873223256706 -14.5890617612792 14.8262183795043
H -3.80686890955104 -15.28792434307905 17.3542799372998
H -3.952515208642998 -16.50287800502337 16.01827981378268
H -6.535572195673583 -16.24069264397335 16.14355214019136
H -6.345905243390024 -15.15086595203545 17.52390753566285
H -5.20706702178103 -17.10168873317759 18.8777762801098
H -5.359880622266733 -18.14067640468785 17.44708879954253
H -7.563523218170782 -18.67157338712087 18.19747230519523
H -7.966084899093246 -17.12452667508687 17.47926113922227
H -7.434497466622804 -15.93224511975377 19.70730017174425
H -6.981724526869385 -17.45607927241509 20.43941086600904
H -9.348410586949667 -18.39277307353913 20.15944090275612
H -9.871180771342866 -16.9713578629164 19.31110813546994
H -9.681296464185015 -15.4771235156643 21.20886479671376
H -8.519705421698818 -16.54797312463196 -15.92413166354705
H -10.31530405967328 -18.45486638839236 -15.76153869044215
H -11.51014217456724 -17.17345125111933 21.74204408505176
H -11.25344951276862 -17.0537203250977 -13.68872578168596
H -10.51985222349984 -15.62040278866921 -14.43957491242988
H -9.515787674389589 -16.96944725522118 -13.86137714692708
Se 3.160510379886897 -10.39773851605506 -8.999526485758654
Se 3.995230478080849 -10.19432649667722 -6.88794136361185
C 3.429902461188599 -8.410404523350735 -5.968733279949514
C 4.191861791890302 -7.23705023510763 -6.651994060728396
C 3.410069328073841 -5.868836680527567 -6.303226424463035
C 3.971892026080985 -4.717290452839334 -7.227332664892298
C 3.041633809249972 -3.455938823321577 -7.002035836429625
C 3.97406055912324 -2.295835463885454 -6.424400096714036
C 4.117551918179719 -1.298358916806322 -7.635578892282068
C 4.817842828476294 -2.12255643521493 -8.836416743436597
C 5.386756864006533 -1.094861192973938 -9.874805760303074
C 4.158546939485945 -0.9644749489363001 -10.89754911515213
C 4.637567946214291 0.1124327993875055 -11.96098742395809
C 5.838475382934825 -0.5930530215969495 -12.70835318468341
C 1.523491241039673 -9.217723203764228 -9.262558344060336
C 2.093310074287546 -7.772700189332689 -9.518899757205626
C 1.005356090522318 -6.648133712178819 -9.288357138083541
C 0.3725476102883198 -6.910483384624412 -7.8469546972729
C -0.2264182352961839 -5.511704374560882 -7.468714898072409
C -1.38255536224797 -5.259339426480465 -8.543106319141296
C -2.1938592268717 -4.076831926649274 -7.865995915376928
C -3.54982101245803 -3.942343159358387 -8.68843048200228
C -3.152639837059731 -3.486248087802892 -10.16727187379635
C -3.259691768311786 -1.917525333370365 -10.18307059323139
C -4.851494098784854 -1.719105036785074 -10.22715993994947
C -5.086854401448009 -0.1613972611722302 -10.34085113846017
H 3.68768120194052 -8.443717915501153 -4.901179469552505
H 2.339976058582556 -8.318437014878336 -6.124217032285507
H 4.250078789871813 -7.445061871200437 -7.735334133481786
H 5.199975066436962 -7.207535756920514 -6.226019265266647
H 3.508621773596605 -5.611841967897539 -5.247335625001321
H 2.347753466857308 -6.04612472830323 -6.478638113435833
H 4.007806107009142 -4.977015834405389 -8.319206275890478
H 5.005342322071156 -4.502135316648224 -6.913731292333995
H 2.260511685567355 -3.722441910869571 -6.239103606104375
H 2.535554029698553 -3.168416594212676 -7.935267325083062
H 4.943403920324529 -2.739737232104921 -6.067683697304351
H 3.49507096993291 -1.747732667335415 -5.59725882580952
H 4.68733699159686 -0.4073696081995604 -7.28526529263303
H 3.118440477411135 -0.9005201519693669 -7.959496663117173
H 4.019380541325099 -2.785498076183243 -9.265908403115768
H 5.643142775913263 -2.771890045511237 -8.450825632875512
H 6.313490166392159 -1.452797850664533 -10.35054249064969
H 5.610035345382903 -0.1267194177534443 -9.343009514697242
H 3.22178994816283 -0.6305848828036738 -10.39163971459471
H 3.886150719178192 -1.931005148221237 -11.37617429618374
H 4.992464022770563 1.052586170276282 -11.46639011438855
H 3.817627152753535 0.3515825253990992 -12.65356700911866
H 6.337693204002113 0.1143279692724404 -13.4026766482789
H 5.422913214870841 -1.425813499134941 -13.28711305816895
H 6.595380689070138 -0.9722114653403717 -11.98738259199776
H 0.9620650259040329 -9.330461676029186 -8.314006320548172
H 0.8812215640567489 -9.606663187409911 -10.07434171804681
H 2.433676424567115 -7.733283628493682 -10.58441052228477
H 2.960834128577635 -7.596522253638979 -8.849066627643696
H 0.252831612987962 -6.657009470830105 -10.08358084064395
H 1.460813923459449 -5.623204616973459 -9.265178568731674
H 1.132171823610478 -7.260370936086101 -7.105025436372126
H -0.4157659547645496 -7.657267491099213 -7.886787567679217
H 0.5606415540221968 -4.741316523903874 -7.491474331183541
H -0.639069674126592 -5.569384780814768 -6.435576202096961
H -2.012332484708403 -6.148213242634109 -8.631806884844941
H -1.011441633198242 -4.975322019895402 -9.555451233720984
H -1.676108092165466 -3.094258175579629 -7.884083427511628
H -2.437410044220876 -4.308331461961941 -6.818229249556483
H -4.196095822385066 -3.166256964569855 -8.221292909301875
H -4.132203799590441 -4.856489917130822 -8.691010231068972
H -3.835506183001459 -3.905811869863243 -10.93965398536167
H -2.103499109265753 -3.775918851461268 -10.41054567803358
H -2.759776327540334 -1.472829274237039 -11.05303087214517
H -2.788074828135138 -1.517962117257249 -9.282007608300587
H -5.337590684623985 -2.051276756220142 -9.293116623762947
H -5.29515295935755 -2.264654055973515 -11.06285280541782
H -4.567825597200933 0.2885847355643597 -11.22008591846113
H -4.734077578303128 0.3576486175433644 -9.410365167092959
H -6.169787986640721 0.03186914767582678 -10.40597216446332
Se 6.51788047563161 -7.768980827053343 -9.23943077676058
Se 7.673298380964711 -8.480681341951048 -7.37151235107672
C 7.901396133147664 -6.97061613866394 -5.973029252438075
C 8.792013584136981 -7.401614659791883 -4.757470971418468
C 9.086772926470502 -5.956845055177848 -4.098284479446175
C 10.07220800088542 -6.236388622684593 -2.906896418679136
C 9.172774766979748 -6.78908238089296 -1.715884890792286
C 8.569927447605863 -5.523179289294365 -0.9874266350743284
C 9.553816590084988 -5.184228367865442 0.2474517908819409
C 8.872253219710146 -4.011306605603902 1.024100522818119
C 7.584981350148094 -4.591612292870607 1.835319306471083
C 6.410291175773043 -3.652052301043438 1.41476547836269
C 5.204983526338154 -4.151147326135456 2.370349501224244
C 3.891861025386948 -3.621541258859417 1.65261053697401
C 6.720545729246145 -8.98616740233849 -10.79347800351416
C 7.63180992904166 -8.136972293026666 -11.78642061648657
C 8.242099050165816 -9.150159986235835 -12.85527338693092
C 8.686622662614328 -8.213067967157002 -14.0661745180918
C 7.362588752443485 -7.757448849340861 -14.82769893805334
C 7.912970918579411 -6.776145093770154 -15.95327255249573
C 6.702676604309248 -5.867860604459801 21.55029822818801
C 5.706978164172664 -6.771420911706054 20.68693193924891
C 4.426988315140306 -5.829800118108127 20.5065286139131
C 3.619132698428198 -6.493724027655369 19.31507240958037
C 3.123503728687393 -7.895706177467802 19.91660892410721
C 1.990400578075348 -8.259196145349064 18.88687897574825
H 6.865972534859571 -6.700855121983877 -5.659121910883536
H 8.350873110636901 -6.117793902960136 -6.536605458729546
H 9.721406956511389 -7.907378756037387 -5.053272927580124
H 8.252534122997183 -8.066165042948892 -4.085321586459201
H 8.150534780165122 -5.436680536246564 -3.78828714981411
H 9.557483394371671 -5.314568108620798 -4.851896791748201
H 10.64776565157208 -5.374814186436887 -2.574635406179953
H 10.81874103620408 -6.988444844895517 -3.27559627134554
H 9.746060562357368 -7.352429969108654 -0.9857365360059026
H 8.350516571739638 -7.456497290466683 -2.107037627944765
H 7.579875630288057 -5.753486849226246 -0.5668310945412426
H 8.487216745365481 -4.658368490720806 -1.642740348905968
H 10.5708209224969 -4.916256994309446 -0.1121915435515529
H 9.646966216037885 -6.058092517716275 0.8963800785447943
H 8.611850127405324 -3.186234100779901 0.3529461334383975
H 9.562426129488683 -3.608858411621724 1.771433107849156
H 7.804907607526037 -4.510566523695132 2.90338025029706
H 7.361055248210159 -5.659764913740631 1.607565084334535
H 6.102095265785473 -3.796281777420939 0.3685589297292027
H 6.668935097483723 -2.591132985464982 1.567692277892528
H 5.289922369131435 -3.70261265979437 3.379186100942616
H 5.255892854893014 -5.229342393353911 2.458218191578941
H 3.861908732488827 -3.888859434378712 0.5967057680083345
H 3.816101161759041 -2.517507108365378 1.719371709694712
H 3.030955410345894 -4.104523897504997 2.139526422617422
H 5.748341054809799 -9.222607909824859 -11.25954090279708
H 7.214632720398886 -9.924110296296156 -10.48373774596067
H 8.44016991506482 -7.609018762274419 -11.2671264145634
H 7.007597749926376 -7.362807661500683 -12.26646570609675
H 7.515519947441415 -9.91369955371044 -13.23059892627723
H 9.144684627783374 -9.678517909019561 -12.45042267509075
H 9.348612250915838 -8.800824989078111 -14.72217995780651
H 9.23269414342564 -7.338896196427382 -13.66194266211043
H 6.73871365130506 -7.255457734357493 -14.10201255010613
H 6.782101416789187 -8.595884872424941 -15.25353399542356
H 8.336047492606017 -7.333898013556435 21.16019345390674
H 8.699775722894518 -6.146306892896773 -15.51245257321542
H 7.075328734025361 -5.061547191231441 20.88609796463804
H 6.212218981830493 -5.405612417874457 -15.56268071862191
H 5.474729223290088 -7.715767598534054 21.18953820829452
H 6.186957322434965 -7.039696310745762 19.73256814863334
H 4.734867404792327 -4.810319848123275 20.24617767778473
H 3.818221523435021 -5.822620563683705 21.43051429436492
H 4.234364988335931 -6.658255513292134 18.41327417255106
H 2.777162430832863 -5.832135729158693 19.05114563748639
H 2.728921098956847 -7.822827987431394 20.95245171028598
H 3.910368382924549 -8.649513455038015 19.90691980419869
H 2.404115151944114 -8.52740015456142 17.88251130212617
H 1.326363618053373 -7.375631207401824 18.72044924706176
H 1.422898541964075 -9.124875445751735 19.24096024341532
Se 15.72957291089069 7.29917902537773 9.472494878949991
Se 14.89926691201478 7.247959858796068 7.32798518907792
C 16.40674643746428 7.420112381628016 5.980003736787813
C 15.90392317502807 7.296275925089847 4.512941105057235
C 17.14195514884817 7.738477815860214 3.587666740648945
C 16.71607440141321 9.088648620123243 2.880673218838458
C 16.72290341022736 10.27384528028456 3.932666178166157
C 16.19921555384218 11.57010783904814 3.192766435873374
C 14.67973518999124 11.30933689696244 2.803851611684253
C 14.62134343137123 11.21848473283642 1.212251926828592
C 13.07423757312414 11.11340271405397 0.881438318998282
C 12.57907581134435 9.686583159109583 1.42642973985647
C 11.12200549246115 9.484464255791407 0.8212520958724271
C 10.54214837224526 8.37427933269869 1.786704852247986
C 14.27494881467643 7.302203466890497 10.89846098925443
C 13.62956782789947 5.872000867146546 11.01679071162768
C 12.52160986666332 5.840619723420893 12.17479706086358
C 11.81123493884838 4.463345856729529 11.85871428779296
C 11.02865259973392 3.922752472177506 13.11111736335552
C 12.11058364765344 3.610468417503465 14.24953632316328
C 11.47984695764222 2.490388560483067 15.18526450527041
C 12.26607529820293 2.629844639100307 16.5737417498811
C 11.51218672515193 1.711055485266909 17.65084234563643
C 12.44348807948669 1.803755397731299 18.94491117128248
C 11.97809447711504 0.5371192007055295 19.77205511399211
C 10.51025142489964 0.7329167604231266 20.31672131232511
H 17.12269750034702 6.630129411652818 6.234290756578652
H 16.91050466422954 8.38413311198908 6.14303863008884
H 15.02151195989639 7.962606384903122 4.453418275957255
H 15.54807041876501 6.264289507067639 4.307624005286329
H 17.2949704911737 6.933101763996361 2.837053534959089
H 18.07611885148103 7.825482848114286 4.150040657273462
H 15.75972507271112 8.945512950738753 2.343945251916334
H 17.45025978952228 9.332775468772532 2.099726459791225
H 17.74579722306146 10.4078105333735 4.331114407930782
H 16.01382026760491 10.06211230720821 4.767300517069432
H 16.81835712678868 11.75262293730743 2.294687684760231
H 16.23694683515027 12.49523513543308 3.810949646688787
H 14.07419870381127 12.13962827157343 3.160519834194689
H 14.30834653920465 10.37754293635748 3.275423082113439
H 15.18692416497177 10.38958669768583 0.7940072710583255
H 15.00760275904405 12.12929018777709 0.7578285935663174
H 12.88661625810411 11.18713425264004 -0.2055700407684067
H 12.5280929811747 11.91541255125481 1.405818491339681
H 12.57910817994968 9.718058291959654 2.532661094731429
H 13.29466114616339 8.88004359091364 1.126369513404707
H 11.20408022218228 9.194207091006851 -0.2396385674984912
H 10.49912613039275 10.39315591294968 0.9327225341466094
H 11.09920320736517 7.423672166168841 1.713517198332942
H 9.463109211027618 8.227076771573065 1.524115417215431
H 10.57160934227726 8.714938156436883 2.818335444290983
H 13.52870923259522 8.078817932036085 10.77734227940956
H 14.82170864715545 7.587753359225741 11.83981909504181
H 14.39307256393542 5.122344315004363 11.19898890715223
H 13.20847401581618 5.586229972098952 10.04786617557346
H 11.8255218610374 6.68616325550455 12.08956951373213
H 12.97301097644852 5.87225717905932 13.17069374782471
H 12.55540317184771 3.716227193730829 11.53783016860229
H 11.09449352236273 4.613439754905837 11.02380586910112
H 10.46365062082637 3.016096386694358 12.82936970009725
H 10.29438773267031 4.65692340309612 13.44205518655926
H 12.32728552719879 4.497212945490498 14.90051271991489
H 13.0654811572842 3.221707129781741 13.84995749374619
H 11.54691892668074 1.502300225418488 14.74348823393708
H 10.4078399066169 2.707723814941629 15.35765941099513
H 12.21320001548873 3.69417751922848 16.89566280488941
H 13.30015485289566 2.280965447980374 16.42550356281401
H 11.4572763962069 0.6728616090964604 17.27916426162003
H 10.50144817758077 2.102246811543126 17.84680349474103
H 12.22031798256542 2.729511419705549 19.49617060377462
H 13.54054621409967 1.786215275802777 18.73853490037774
H 12.71465375339242 0.3856850332342235 20.54644832070007
H 11.97500003533475 -0.3542774458818819 19.12794826352482
H 10.39632037287928 1.709139668234945 20.79328851051236
H 10.30093256713247 -0.08351826050166301 21.0491446017919
H 9.738561709715842 0.6558278530918272 19.51518028159375
Se 10.90913062016247 -1.434357495711618 7.25146926327935
Se 9.416428871937033 -3.096251266880225 6.727603014117022
C 9.192742852848811 -3.296002500883501 4.681125028862383
C 8.335716632114529 -2.070093874752845 4.173152424007752
C 7.117545324426562 -1.95290318944037 5.197329201156975
C 6.028958188128133 -1.07947125025505 4.427925472715498
C 5.086613647493106 -0.5606210348493555 5.58287242326745
C 4.016449587367158 -1.675066447976929 5.973875882515596
C 3.254603733152648 -1.21663161113952 7.305003511494026
C 2.480450986368034 -2.500070552758462 7.814411674154062
C 3.475029436517501 -3.568372245156132 8.46121103244082
C 3.785038881271266 -2.896788407130066 9.882324880556899
C 4.723598217347874 -3.920325282784447 10.67975608732329
C 4.05707815154759 -4.076704374153251 12.10374030695697
C 10.95790675767526 0.08640027833212778 5.929359842493815
C 11.63062042571782 -0.4924179405280811 4.649202804271484
C 11.07998934688462 0.4891820264464311 3.505183800217039
C 11.88851584935156 0.09128755607451172 2.220718104749563
C 11.37340513852453 -1.341540859289023 1.74963267314673
C 11.95214897517889 -1.482966152861615 0.2788956918606846
C 11.22762894683757 -0.350658136483019 -0.582139949056542
C 11.32312926349489 -0.8326844533255354 -2.070805025923159
C 10.25512741278887 -2.044554021224569 -2.222707735600636
C 10.4134871201043 -2.562611417490718 -3.704699457900992
C 11.78700254512078 -3.366684828655837 -3.720955214368707
C 11.98726163903719 -4.04490208585027 -5.128485463766093
H 8.707898852691903 -4.258869079621064 4.559251096443931
H 10.19066822670102 -3.307482268475042 4.20731691282513
H 8.027912717676747 -2.286167749896937 3.111862648219208
H 8.920233282263865 -1.151287461017842 4.201544830800415
H 7.428477538495436 -1.459436982056812 6.118771160534195
H 6.722998897581663 -2.932694527412241 5.498074635735657
H 5.450018758645641 -1.690481742611121 3.701675818110973
H 6.510097456223082 -0.2510190935412059 3.908799051488921
H 4.581791432726704 0.3657792228988678 5.247186794068611
H 5.682297599940044 -0.2995906897453223 6.467392076977722
H 4.5549273518108 -2.613370646554625 6.162611328624358
H 3.314423795626031 -1.797152364989636 5.156814556608056
H 2.589100133165959 -0.3707786220738912 7.085524701196978
H 3.958320291241704 -0.8842330510334597 8.123640537611925
H 1.956338917389339 -2.938976665283904 6.930632483880918
H 1.73134503875537 -2.221680526076121 8.57509433634362
H 4.368287536722513 -3.660332861088 7.851416990108844
H 2.998933283816557 -4.55044601796298 8.608884356135107
H 2.859927625052347 -2.684885808339865 10.39082404327443
H 4.280881165652423 -1.91335162397073 9.741584091686752
H 5.756987756655294 -3.480614174138379 10.72567814174214
H 4.717090821085618 -4.903597868631922 10.17495262168744
H 4.151709438472449 -3.106082266857581 12.59469159594152
H 4.526989025838314 -4.865771669606829 12.72746491995752
H 2.987282070339082 -4.358106401922153 11.99505762336586
H 11.55004799482327 0.9451947341746725 6.300735242349126
H 9.933521576755011 0.413902956216886 5.746909935416004
H 11.35721662819204 -1.549222084976056 4.459755344743893
H 12.71720863035964 -0.4707213389275712 4.743767574077834
H 11.26513126117048 1.544823425769858 3.768876562224546
H 9.995344665010432 0.3478593204967275 3.368020810849865
H 12.92499864614972 0.01802144752216214 2.484689527232698
H 11.7532258533596 0.8213389974463207 1.401174789055326
H 10.26260035727471 -1.35952455070161 1.729958624191685
H 11.72822138570936 -2.157920804621938 2.418265580690123
H 11.70554295378764 -2.466797154141359 -0.1868083120203544
H 13.03835556237565 -1.375059228606024 0.3064476839832876
H 11.6508361508085 0.6675210850625327 -0.4018301464497366
H 10.18181983588045 -0.3055512710090276 -0.2312056788596542
H 12.35950839648739 -1.094268418681944 -2.308359595029555
H 11.03100695849723 -0.02608200152745469 -2.751491749441907
H 9.238395033633859 -1.66054970737825 -2.03833631006296
H 10.42550958081848 -2.849789289377714 -1.484414031804179
H 10.41627981694646 -1.726790048917139 -4.401508151723962
H 9.551161530294261 -3.220790482342216 -3.94052477660731
H 11.80623990154032 -4.146844010771753 -2.902490387855969
H 12.64265329255969 -2.685610934813532 -3.551338302360179
H 12.0513181956737 -3.291980954411523 -5.933312930300193
H 11.14437151723566 -4.710630363495768 -5.372685271960923
H 12.93366764089403 -4.646015580519866 -5.114902498942111
Se -15.33240247455511 9.26222708154971 -9.954062671396716
Se -16.5278833474304 10.75583615857322 -8.685169416155405
C -15.41848446332042 11.64119940986831 -7.229764941968131
C -14.4592860539151 12.75015360977196 -7.799690189366323
C -13.58208740395787 11.99785242119636 -8.924076063282257
C -12.49034538945885 13.02840343723213 -9.400274815013917
C -13.18638772993578 13.81202499210834 -10.61369752318247
C -12.04745248334775 14.72856995637809 -11.21066965069784
C -11.73955027218065 15.90033782370858 -10.15289194479398
C -10.61512404511766 16.81114964495182 -10.80571953564982
C -10.3108559306939 17.96027666398144 -9.760791366033001
C -11.64513833869256 18.82919264589279 -9.639408343902019
C -11.07224264080756 20.2681911239808 -9.299048712350752
C -10.79715376310152 20.34535724758264 -7.733690714585037
C -15.00480989419954 7.557025662074013 -8.951091830952494
C -13.86389129105732 6.691900200135446 -9.585628398035283
C -13.93985673517946 5.230061109952164 -8.982098933230619
C -13.31020284078407 5.323000969445191 -7.500722252358771
C -13.60384664342999 3.898460520141066 -6.917378572211194
C -14.948996981627 3.987966509526914 -6.049391725142173
C -16.19008264653407 4.244491505787524 -6.983322421801961
C -16.23271528936499 2.892830908772325 -7.807447426093289
C -17.55698377367759 3.015259806619683 -8.663719007082483
C -18.77610098090128 2.476058935835755 -7.767079921927126
C -19.83592405350464 1.910617373762245 -8.804643449393771
C -20.26316238768308 3.127664335126811 -9.721186950784425
H -14.82569659695758 10.88823571495886 -6.724410389161864
H -16.09642129767661 12.03674912935876 -6.449173113471143
H -13.79705332583001 13.19120000025591 -7.028617158814777
H -15.00662248914846 13.58603768442785 -8.229563511490143
H -14.1605671573171 11.6467258743825 -9.787504725455763
H -13.09952293234638 11.09902047751724 -8.498964734764284
H -11.5810904841471 12.51801842581194 -9.73886135910376
H -12.19940201970984 13.68375689253362 -8.561887950534688
H -14.03064030067502 14.41673419667521 -10.23219809337062
H -13.56504266777982 13.14236101220194 -11.38858445614741
H -12.32897779040114 15.21077408679481 -12.15085339081818
H -11.17065560151187 14.09652181408464 -11.43447382183077
H -11.39727343555599 15.50325120907938 -9.198747520557376
H -12.64406347527285 16.46768027240065 -9.930032432185957
H -10.95768414673304 17.27594329338319 -11.72681705698633
H -9.712807652950911 16.20784159489454 -11.02457534841351
H -9.485263075933617 18.59828208672873 -10.14251775025579
H -9.976621006301722 17.59038015319864 -8.773429733764667
H -12.36095548654955 18.41415924281302 -8.869357054964841
H -12.18793894623767 18.81269124967384 -10.59267192013277
H -11.7342417554786 21.10243576149586 -9.627131976983241
H -10.09339648607994 20.3646794475337 -9.817986455222073
H -10.19451300304517 21.24147847420546 -7.516569267601313
H -10.26519916684913 19.45054334765999 -7.352923147370579
H -11.7558151786926 20.43227043132812 -7.20292639799383
H -15.93583809583307 6.982179031966717 -9.017133814331977
H -14.77552018064246 7.798807578437131 -7.879842222092774
H -12.86741980956009 7.160668803594588 -9.445932628969114
H -13.99715517915095 6.601365327158571 -10.67715175142857
H -13.36558678795808 4.543870147953894 -9.626815409288882
H -14.9798815751693 4.878323188529965 -8.955474594874461
H -13.78446802421785 6.126202636691526 -6.917438549802175
H -12.23146411494996 5.531465851176848 -7.536987700085312
H -12.81755738596776 3.61320973298574 -6.213370694242911
H -13.71906855139734 3.103059018910475 -7.671315625440475
H -14.88444408312932 4.776847485731891 -5.259999862629466
H -15.08778393223429 3.042748868339828 -5.508442996907876
H -16.06269362562223 5.119675596915214 -7.652364747052688
H -17.1185497732022 4.39855585812906 -6.382262395509322
H -16.28214435079335 2.063511080435941 -7.1045472617465
H -15.33395763133527 2.715540235782363 -8.421390678465878
H -17.49718431366932 2.414428625249617 -9.59373065026808
H -17.79288630645955 4.0468994857415 -8.932528758745953
H -19.17512763614479 3.301252906323534 -7.159664863317802
H -18.406437736005 1.665689737540702 -7.099215337185644
H -20.68287824533149 1.45668443854438 -8.295363148512671
H -19.3415270705 1.079428947200947 -9.386156853380983
H -21.12841617291369 2.825760054081428 -10.32481245050514
H -19.4273691576769 3.402032369939894 -10.39531401656712
H -20.50172118978209 4.013578169989394 -9.097348291758593
Se 6.188441188124884 -13.94591069135105 18.77657568206014
Se 6.695710871001144 -13.41116533449101 21.01954701023965
C 7.075093918134942 -11.44719626353266 21.2605251802539
C 8.212808607617349 -11.02563232447838 20.26993801437202
C 8.269348398419293 -9.415920983257735 20.35718761308308
C 9.266580825680011 -8.950566339556145 19.21213100033065
C 8.64162234486515 -7.652388916845889 18.56599119737042
C 9.628765010471616 -7.38283685177051 17.32470303519617
C 8.814272440186208 -6.358332140427224 16.43303788240095
C 9.400637218992397 -6.354699089179237 14.96249902290326
C 8.21717935846328 -5.758105294086844 14.08391222284689
C 8.103345176124231 -4.186259558792509 14.35493132581229
C 6.729520537171678 -3.74194520401091 13.7118286640701
C 6.801956453280075 -2.158402911582197 13.66716391673677
C 5.020148342860588 -15.66084887171574 18.61154522332617
C 4.574227943614854 -15.76306837154984 17.10633870417276
C 3.90370955267174 -17.16657193340992 16.79263810942755
C 2.51816454832068 -17.16321136396463 17.59098173564493
C 1.537616622152445 -18.08393973317627 16.7569423957719
C 1.903044056125564 -19.58216773424576 17.14464363170749
C 3.09163311832436 -20.0150307890217 16.18053663640248
C 3.76731070831663 22.78394124828526 16.89749805467599
C 5.065987975181785 22.55504208102193 16.02541793836645
C 5.86820490981802 21.35976847607777 16.72178880726143
C 7.268987187132087 21.21904482501172 15.9896126786605
C 8.061517942918661 20.05784537417529 16.72309871394029
H 7.41058318066665 -11.27706941961123 -15.68209810276414
H 6.123252415647733 -10.90408785851898 21.13596307029089
H 7.952017543856691 -11.34438813916129 19.25309426799894
H 9.166831642497353 -11.48076968003372 20.55311948207752
H 8.670555051050831 -9.097354705767868 21.3294912723143
H 7.280942341922682 -8.984382008664488 20.18048138973118
H 9.382641036143429 -9.692381222999105 18.41860525340282
H 10.26061361854999 -8.716213932719315 19.6592224489134
H 8.628012692561251 -6.75906061885669 19.23274878396781
H 7.616600226968371 -7.887495424581531 18.23093561032156
H 9.844151270978157 -8.304426144125939 16.77585474728031
H 10.57878374780272 -6.938367036398794 17.63756633925886
H 8.927262015973307 -5.358261862138026 16.86516185906725
H 7.758593342002475 -6.666084893063364 16.3990729746038
H 9.62415452361472 -7.388173059475447 14.64450668026558
H 10.32672763569331 -5.769965747488065 14.92066325382438
H 7.268338691791264 -6.293488505434662 14.36827197222838
H 8.432800464314845 -5.977098076019246 12.99928494586031
H 8.942728834364363 -3.614046262116362 13.88767540412942
H 8.074658470776486 -3.954127849495184 15.40774924504971
H 5.862851272505323 -4.082738923137369 14.3416769135731
H 6.641639339396237 -4.124341934064454 12.67605778833056
H 7.598101702785632 -1.862411092768334 12.96975822436992
H 7.031629894764743 -1.748425502859678 14.66283224020305
H 5.836198993928161 -1.745621225328757 13.34674981506288
H 4.15726609916231 -15.66328242281442 19.27330216818095
H 5.668874589851171 -16.51625209588279 18.8875603349974
H 5.434177045287768 -15.6067891985024 16.44560637379933
H 3.854410474918218 -14.95586452668473 16.87976002236423
H 4.547158773626987 -18.02746768644063 17.05660836931711
H 3.697158799251317 -17.15936994530513 15.71567988941313
H 2.080733928582174 -16.1373374344728 17.68757450172589
H 2.632846932412081 -17.5269049020365 18.6077558718775
H 1.666019173664894 -17.9451841448295 15.66354199267861
H 0.5124462708566925 -17.81700452662441 17.05905705370503
H 1.05775684236263 -20.21757163611829 16.95138969228448
H 2.212065196224482 -19.63857252293919 18.18703113743318
H 3.805768085201161 -19.16737436165399 16.01005442941301
H 2.707819382793721 -20.332505691758 15.20751115476694
H 3.058976436352253 21.92228595071276 16.89701337990143
H 4.013780340999666 23.01805080755434 17.95437195231128
H 5.65384033245715 -20.54245711971215 15.99948278959575
H 4.845203212273241 22.26679708415421 14.99843273830223
H 5.269223651974026 20.4218204329562 16.62217043026364
H 6.036974305096275 21.58344150857346 17.78482110467221
H 7.83100715857207 22.1250505750572 16.0299628302411
H 7.138593782427839 20.9779807164189 14.91648530109428
H 8.363066994087399 20.37403901332399 17.7266008378367
H 8.953007361808659 19.7495339754465 16.12848644431671
H 7.416998882247102 19.18079263894516 16.84211778119233
Se 12.71548796971382 8.162074925554325 -11.12986933204125
Se 11.92397694355446 9.843807555609478 -12.59240244254055
C 10.2319485374079 10.71343566594576 -11.95419536600692
C 9.208819360440392 9.585416335382048 -11.59372336534674
C 7.75633730247865 10.16981226890358 -11.87355184603058
C 7.457130829474038 11.24011158077673 -10.73825894342266
C 6.045659237819978 11.87822669565772 -11.02111514048332
C 6.32147550660322 12.74362938252461 -12.32798013140066
C 5.199570906604681 13.8378967195533 -12.49635430655137
C 5.304652356643378 14.79477793842983 -11.22172494227828
C 4.370854593412241 16.0479701081073 -11.45301287723352
C 4.287515418825448 16.76186377759264 -10.0204474825107
C 3.745078862196831 18.22668020935223 -10.26442621683534
C 5.017927117042358 19.07029049032641 -10.71299075306744
C 11.33714860463759 6.759924084930833 -10.70323541547889
C 10.92229957889688 6.058631497389799 -12.05034350902983
C 9.870536437090347 4.924598710939142 -11.6291277323882
C 9.520521167645166 4.285141954539085 -13.02355686637694
C 10.80088726708358 3.398498188385569 -13.43798226324207
C 10.40487946594981 2.854774525851632 -14.85518703821606
C 9.582347794356322 1.528503679804074 -14.55681090768542
C 10.62632500377807 0.4170473278243305 -14.13873547571962
C 9.770336867165719 -0.9151971468963762 -13.88747302107221
C 10.76359857607947 -1.986733484426992 -13.27390410215597
C 11.20943527872938 -2.953159647477461 -14.47878446723704
C 12.13336761021963 -2.01515524489929 -15.31903678588503
H 9.852349660581678 11.3700089499441 -12.75229262615159
H 10.52064361551642 11.31508142164619 -11.06797597253053
H 9.372933977354124 9.207520139183805 -10.57140578558318
H 9.338924753426509 8.789330321652281 -12.31905670964558
H 7.03285270142918 9.356279831521652 -11.81803707222879
H 7.703674821318895 10.62450007878043 -12.87237400600949
H 8.247973980596802 12.02512555197125 -10.66124083590414
H 7.41143354049548 10.72205536080524 -9.768114836958366
H 5.715633288192072 12.51322584730027 -10.15699698934261
H 5.311417399978184 11.09401786459656 -11.17392024829097
H 6.354845619447898 12.12530723222518 -13.22573035031586
H 7.271559459180795 13.28360589583189 -12.25569768988126
H 4.194380815174164 13.3672162175551 -12.59133215205077
H 5.449729054754526 14.35229878116122 -13.42430905503115
H 6.323398945056002 15.16205283510083 -11.06094759581019
H 4.978225012656982 14.22582709896198 -10.3625439270495
H 3.375335607210055 15.77671163423172 -11.84896418469616
H 4.815401983240201 16.73859609879573 -12.1752752273416
H 5.30401080878681 16.80086202291761 -9.532047401570024
H 3.59678619205491 16.2183481291876 -9.381047075406013
H 3.274735281269168 18.65379757847507 -9.346589516048738
H 2.989712414218428 18.18729882006277 -11.06991738774385
H 5.601382333405431 18.50504441349004 -11.46826471893205
H 5.658514605300636 19.28531868015058 -9.845524918613345
H 4.73717905811446 20.05205541832881 -11.1628162782178
H 10.45532575404767 7.227448143063349 -10.23639051959924
H 11.80955817107981 6.094641034396077 -10.00061591797626
H 11.83441508021776 5.70515730335059 -12.51537496676612
H 10.47884968206458 6.796475669617145 -12.74306941150034
H 8.987497661699109 5.3552494896765 -11.1209875545875
H 10.32089646116391 4.199860543415192 -10.93982565858738
H 9.351583537758984 5.038932997356754 -13.78620741527831
H 8.602803352588811 3.66733484539105 -12.98236895844251
H 11.01547423159728 2.572213649881371 -12.71442966685556
H 11.66800785316214 4.047720666095253 -13.46118245842887
H 11.29576895353 2.599628375109313 -15.48815605324374
H 9.774627918972987 3.578132955433204 -15.39782752826499
H 9.057151839839108 1.188937348061606 -15.44042923569027
H 8.803831275942448 1.675854126662191 -13.7637338807783
H 11.11930641884277 0.7210099054080167 -13.22326289187524
H 11.37175784725526 0.2436132470817227 -14.93607467406573
H 9.353304038227131 -1.302676038642798 -14.85423874277927
H 8.933074507627289 -0.6988180424714452 -13.18376959887328
H 10.24555519861278 -2.559316508850312 -12.51511423577721
H 11.63819657043549 -1.528089625117491 -12.77853476740795
H 10.38904365469615 -3.340243656119216 -15.09869883911817
H 11.73837278142046 -3.879495628810049 -14.10676368934789
H 12.66324373826667 -2.633065554697998 -16.0514753093997
H 12.84753675941229 -1.467370159191498 -14.71033739062858
H 11.48097023653638 -1.309776048005422 -15.90117360972339
Se -11.52797088102814 15.95810701593094 5.796684391058615
Se -13.1044519396974 16.34345542918426 7.531168273912303
C -13.40627066440237 14.73479330846748 8.728121880526878
C -13.97688142582948 13.58699069712926 7.844673050718742
C -14.11843149242173 12.34916520473466 8.853971400344324
C -14.89262009696191 11.2142748799143 8.049198419885958
C -16.41383925495555 11.65468513517076 8.214135692896228
C -17.28888295882257 10.39720646733929 7.807396815411812
C -18.82523941604027 10.769656043582 7.919670334573469
C -19.00056796483079 11.27448042870749 9.424120863306577
C -20.53083234270672 11.67838913253551 9.459982826746351
C -20.73538775022356 13.00736479110183 8.614963711666675
C -21.96112021338926 13.79848673805417 9.207849624665029
C -22.04280080795273 15.08871984304606 8.281874616401893
C -12.23052381430337 16.42167590442103 3.980518751646273
C -11.1336458734361 16.15298791161229 2.907334291571298
C -11.93863721717999 16.15594953072368 1.531517699076789
C -10.78949174196427 15.94294754059699 0.4732393102579305
C -11.47017084306922 16.47905979181932 -0.8701255259993083
C -12.4679346946383 15.32694106011525 -1.323975016851691
C -13.02731756433633 15.75453239388103 -2.763685243678087
C -14.11369852570819 14.61839387552686 -3.07683033980536
C -13.14735796689811 13.38686586130584 -3.331865985847206
C -13.99812247153114 12.30037355846367 -4.148502578714526
C -13.01793142258546 11.08098303269274 -4.406578437303678
C -11.98280126161132 11.68984081015825 -5.45265940299165
H -14.1288232970499 15.00471942888162 9.553730546779255
H -12.45015922998373 14.43937737879735 9.165584458868299
H -13.2817028713799 13.33909412582249 7.049373400146136
H -14.94185402399064 13.83737516390591 7.369436657600799
H -14.70005301867381 12.63030230776477 9.748442591381311
H -13.13165625396633 11.97544215430033 9.219931695607768
H -14.77436769265699 10.22710836929999 8.538759646472428
H -14.60859434019491 11.16197533584428 6.968559469207613
H -16.65731555633382 12.53079473181185 7.589302485850621
H -16.61672165223364 11.89506834116092 9.271291680865989
H -17.10181246791763 9.529713745458125 8.482182318140051
H -17.04747855531609 10.1272657972868 6.746177402209478
H -19.43577198856489 9.880587792838002 7.740594904227342
H -19.12608643628476 11.51892606109442 7.186365555725863
H -18.29242752283895 12.10097438198816 9.685614231121644
H -18.75137711671729 10.42602618109639 10.09316495846985
H -20.83348155247403 11.8933441630059 10.49909161183967
H -21.20702449356535 10.88920258558109 9.101211020785028
H -20.90987607268228 12.77135492022845 7.548324909233536
H -19.86195294480589 13.64263025151797 8.728525735848473
H -21.80886248049184 14.02528823517136 10.26892462245564
H 19.59645839427035 13.18173316602672 9.181861930445603
H 19.55601843674253 15.70406644685223 8.523254068217186
H -22.04599799977821 14.81133989530958 7.222382532311949
H -21.1714680400735 15.72135792126336 8.452254220447157
H -12.54928448801467 17.48337321164115 3.973769660403726
H -13.15239321297961 15.84543555825615 3.772852354157407
H -10.65915798473901 15.19406526270622 3.036325489874321
H -10.36606762789439 16.93977219380962 2.970504445153083
H -12.55068388958038 17.06401296377003 1.366094956833134
H -12.62917871293437 15.2992765576174 1.52359313542932
H -10.48646846480833 14.89644602007377 0.3689083622664151
H -9.899133083476393 16.56712529091634 0.6981194977907681
H -10.76530021279646 16.65128250135498 -1.689093829265514
H -11.96577224023174 17.43398643186532 -0.6656824258464278
H -13.33028258013039 15.28249854446503 -0.6072921036095087
H -11.99850560830949 14.33810334167427 -1.330500995768562
H -12.24608458534843 15.74653041484119 -3.511780170622394
H -13.43612943051247 16.78285119451632 -2.720194823781151
H -14.69225525324462 14.862925340688 -3.988575827415294
H -14.78522783231979 14.41542257770029 -2.267010088154414
H -12.76308321813801 12.96962690229356 -2.403083095698995
H -12.24306394261955 13.68632200812265 -3.922177894446132
H -14.36145894814883 12.72498305658242 -5.079432639996369
H -14.85716977060656 11.93606103086127 -3.565218062206638
H -13.53039677226961 10.23100478307823 -4.859160366439427
H -12.52482320878089 10.77022264774233 -3.472737900719667
H -11.15568629582171 10.98480865559926 -5.689963594733139
H -11.49118651218874 12.61493413289179 -5.025575959997766
H -12.50029711808723 11.91243701706884 -6.408605489311682
Se -0.2697758376289372 -11.66443896842274 -7.011565911250365
Se 1.257977644108288 -13.20416859111132 -6.139373193217587
C 2.347376816488806 -14.14535153139031 -7.620416275371304
C 3.496575405865702 -15.00365480046548 -6.982652511948017
C 4.630711129975897 -14.03527885802648 -6.458267480037071
C 5.442653016826231 -13.65501924930009 -7.790435311632634
C 6.749589437489663 -12.97250069191226 -7.200010804498956
C 7.437264101928729 -12.33026840530369 -8.51428936772149
C 8.718666316341926 -13.18524986407872 -8.82103226377272
C 8.246020658014364 -14.57940294795635 -9.436184232984168
C 8.205462260449059 -15.53529441015267 -8.188435814439879
C 7.511417734003977 -16.86711627972857 -8.747643255622464
C 7.290640239761961 -17.87868230841599 -7.534521908984083
C 5.967996227682408 -17.42054376197447 -6.788159225058514
C -1.12197239342608 -12.34507140666507 -8.733938413419571
C 0.04344488920848198 -12.79124369803145 -9.688246736125741
C -0.3897919386203889 -12.1904966316433 -11.10660107117748
C 0.9453039441714169 -12.24463942943146 -11.96817509968173
C 0.5285056867920831 -11.77787105278172 -13.42447450639179
C -0.08594761629504767 -13.02701057378279 -14.1938031061137
C -0.7588168414296875 -12.30682366191898 -15.41845546363395
C -2.224720749172219 -11.85755751144182 -14.94006351891456
C -2.861116951277313 -11.14768450113731 -16.21915295566475
C -4.421449275574731 -11.33269607385346 -15.98571880053627
C -5.014547800081168 -10.19657997268449 21.05678124178096
C -5.242819264148955 -10.79798648101641 19.61283505323458
H 2.722212927930473 -13.35062249443792 -8.265155596531997
H 1.637303307860323 -14.78061631284675 -8.169541596318979
H 3.901673209864677 -15.71007202848465 -7.737770109617201
H 3.087985345099045 -15.61854344179979 -6.181897447797478
H 5.303206546327642 -14.55867946143861 -5.774265472447048
H 4.202122054201445 -13.17245759298438 -5.959869595372761
H 4.831109172803477 -12.98213356224406 -8.421191121927718
H 5.65332572422869 -14.56544820050174 -8.376388972354672
H 7.430497711898833 -13.66016636486993 -6.663861105751066
H 6.468736582830289 -12.19141144011727 -6.470809061112818
H 7.642994339042976 -11.28329971861674 -8.274936106164372
H 6.763621514504415 -12.28662597105495 -9.391178028648266
H 9.328576172784642 -13.33026061629005 -7.903933934943736
H 9.325605236919062 -12.62206712511628 -9.543733688062003
H 8.95290386218934 -15.0112932811317 -10.19426835524702
H 7.277297369750623 -14.4741040909204 -9.929987159927615
H 7.603104654087325 -15.12518615201166 -7.329210469664494
H 9.242181523452187 -15.70604484278683 -7.845264856243453
H 8.105164481498996 -17.38877896626963 -9.484700264688447
H 6.544751774870415 -16.63416735657782 -9.205637962500026
H 8.201370851726933 -17.84845590096251 -6.87360464274818
H 7.180698732840221 -18.89915844602156 -7.929016258049825
H 5.048982019632429 -17.49082198692107 -7.41764486723407
H 6.055360439170373 -16.36759816188266 -6.499890703566898
H 5.815704785827954 -18.05990044518762 -5.874592946457119
H -1.735196945266213 -11.58578471442468 -9.223930982323081
H -1.774881785257802 -13.18541693495055 -8.50536866590333
H 0.2158343098896051 -13.88663334768013 -9.751300930608204
H 0.986508749112686 -12.32136472618376 -9.408967538084406
H -0.7908451693612796 -11.17431930585814 -11.05258793275582
H -1.157580770339814 -12.84177539337106 -11.54164030681021
H 1.339998771101893 -13.27356457786317 -12.0156563289275
H 1.69198421400716 -11.58083357560866 -11.51617662899067
H 1.388368346182796 -11.42008611955121 -14.02126345674306
H -0.2101259907879677 -10.94121546793422 -13.31775003339588
H -0.814956573571014 -13.54596102049188 -13.54203849089784
H 0.6765997590633904 -13.75421713364453 -14.5396723964201
H -0.8185728339765236 -13.03818056303041 21.71715970871465
H -0.1187322139389846 -11.44252954596766 -15.74689166368481
H -2.12490010211292 -11.13148647455034 -14.10650247192387
H -2.8191894582222 -12.73922162489925 -14.63145484658122
H -2.556276563461103 -11.6641357633129 20.83137050387902
H -2.550490052435647 -10.09910994168101 21.70237947766273
H -4.68839698108125 -11.17387758692153 -14.90387368426883
H -4.763530158619817 -12.33190402757991 21.69885736444197
H -4.28524010327116 -9.366152441502681 20.97509493492129
H -5.964605615638874 -9.851529777026737 21.48583180434513
H -5.720096672115645 -10.07545532748714 18.9387624271187
H -5.871367064358188 -11.71781760932584 19.6894997075865
H -4.30452651938583 -11.09901801882952 19.18181637101465
Se -0.7778317204616603 -1.571522349157759 7.383685855594456
Se -0.8879460487916558 -3.858543135969552 7.7312875705814
C -0.1833028171592631 -4.328941528666617 9.537037904321046
C -1.287703068669368 -3.935130113468561 10.59590857591081
C -0.6232384391126092 -3.997621348322328 12.03754495849369
C 0.45259250587706 -2.821190788785082 12.03498795034887
C 0.8757214006285952 -2.653681427759973 13.56663915739697
C 1.931045572972802 -1.470739459074739 13.55542389516661
C 2.250589628845443 -1.116263783116088 15.05219459566189
C 3.204694995125574 -2.262784248869796 15.59097392691718
C 3.465840688918087 -1.992273004829502 17.13522016242305
C 4.190792234078977 -3.321092386839125 17.70266611561386
C 5.600828360275492 -3.432915455065417 16.99884278086125
C 6.356175820346207 -4.470178483722076 17.94624340819505
C -1.712691146519793 -0.4886862598819073 8.814281296818416
C -3.249132024741141 -0.7799908688148595 8.638831240756618
C -3.969297927634595 0.3311406773052316 9.525612266845041
C -5.524473549414571 0.06248402797294644 9.400704837807655
C -6.149225359926798 0.742021748976383 10.69327473981148
C -6.043936047602767 2.317551860388878 10.54486174422364
C -5.595061650241765 2.772440669624139 12.00503655420749
C -6.900904692085009 2.733781150444192 12.89457684420862
C -7.680667524877765 4.06510627939661 12.51798066975098
C -6.934681297990402 5.23748165274713 13.30771131265278
C -8.10160905015654 6.331863426297456 13.54676700465058
C -7.509500645427528 7.448316099339181 14.48662303656187
H 0.7925693742657113 -3.826151853211352 9.711660116977892
H 0.03319735840583338 -5.400349814778805 9.564132946638084
H -2.146715644891396 -4.646385802859269 10.51275624455984
H -1.693691042784051 -2.928754833329849 10.36145886154142
H -0.1829964833573047 -5.001006572303213 12.16659017549627
H -1.374985976426479 -3.85281171118565 12.84676083756776
H 0.00261774177796334 -1.915777367848745 11.62150082714979
H 1.34184170612839 -3.019642067218102 11.4163655126458
H 1.343317523849971 -3.580097969538218 13.92532160813144
H -0.002980528119588575 -2.375263637978382 14.18391217838452
H 1.463884317086883 -0.5682223748861002 13.06106879078794
H 2.852799016970327 -1.703991543383433 12.99941793308067
H 1.313725184171556 -1.053676202772208 15.6177962767342
H 2.783557579045753 -0.1573302673282295 15.11278309396546
H 4.19037296806039 -2.333352059391395 15.09495380399183
H 2.675415667257473 -3.215605315989464 15.46501223543045
H 2.583006617206555 -1.779959164747965 17.72910178736529
H 4.130856177216859 -1.124343241572832 17.21288870017137
H 3.600881130345771 -4.238747655873494 17.50698686716854
H 4.258911193761967 -3.225711525194578 18.80283597086557
H 6.144953475723152 -2.453678319610507 16.94965815116826
H 5.483551057185499 -3.830528630595452 15.98360875456881
H 6.285921413282449 -4.18077888627797 19.00526370963288
H 7.433325282654809 -4.505809085342912 17.64820210863657
H 5.947020880707473 -5.504514049272739 17.81383725343332
H -1.504812103242183 0.5728377124378177 8.728612118708105
H -1.362574110840069 -0.8086669295569003 9.80029450624181
H -3.486206278151788 -1.794067929992945 8.985980234965375
H -3.539119007663155 -0.7117267449471465 7.560985540845021
H -3.75241769716915 1.352686648458521 9.136127200660283
H -3.642013124927067 0.2269196863516812 10.55470477488345
H -5.778994180069501 -1.017619809110244 9.373447040813158
H -5.8962135438365 0.4957733681183716 8.452688676150954
H -5.593180859905202 0.4405338790103256 11.60481270550759
H -7.208274980130811 0.4724553825731639 10.84333998807555
H -6.970806427472046 2.735985760182149 10.19116061699519
H -5.287850393258585 2.619103434419904 9.81176394313562
H -5.153031266643572 3.793577416189616 12.02634406721362
H -4.866324957256206 2.041674086349462 12.41753132392389
H -6.60579503253141 2.785533632897387 13.96315867464798
H -7.523759521021513 1.812299139378793 12.72012654442302
H -8.729774941766998 3.995905989036157 12.8419679450304
H -7.718285101657894 4.291596588144798 11.42232850091184
H -6.080844236543316 5.650023332788774 12.70071619726285
H -6.530606779338073 4.900043996031457 14.28671770029613
H -8.925319275805437 5.836825863690705 14.06038910655926
H -8.483208039017528 6.756951961940827 12.58800912587867
H -8.28621982514999 8.119189194860976 14.91678587341039
H -6.765392571046683 8.057794543305345 13.9088781961225
H -6.963607554451709 6.977179355894799 15.35177202664216
Se 5.644309213572513 10.06510110853336 2.088249943493139
Se 3.650100345924955 11.27116206405647 1.638156928948126
C 2.994303103281144 11.02845128959225 -0.3007653433589805
C 4.124100831574252 11.41297656712327 -1.326658236523506
C 4.032375287038255 10.4199097763522 -2.55970826867359
C 3.466410231013693 11.35549154769192 -3.718660785453685
C 1.894048585984181 11.30835098420744 -3.462550283010433
C 1.202749820636135 11.83983610034952 -4.788954339379534
C 1.333332504097293 13.42890749645768 -4.805000227351866
C 1.036270204240868 13.80547903050932 -6.308969832593371
C 2.309489024592732 13.53484209721644 -7.228609556754089
C 1.699898486063459 12.8357218484822 -8.513603826728678
C 2.970643146241344 12.73347390059146 -9.479956482180087
C 2.494554556181389 11.71332165814861 -10.58429406832431
C 7.102392070262231 11.17805343230027 2.855591162392838
C 8.466510782133247 10.39655469018451 2.725683779401785
C 9.542176456201126 10.99674951076478 3.697425778335589
C 10.0513919135093 12.37671499608832 3.11116496614131
C 9.609111108112922 13.41214975559169 4.235221322342466
C 10.5885783285318 13.30586530474064 5.460466195912689
C 11.9440539148104 13.86729570673891 4.823033318235601
C 12.99539593699691 14.0016924319785 6.0186872650169
C 13.00257229131946 12.67800671884768 6.881839502308646
C 13.18089414495155 11.45683359874296 5.855676230318028
C 12.50047075541795 10.18814964823909 6.537470948300339
C 12.53294807945852 9.101211202183551 5.388164578736769
H 2.133810921574411 11.67798047521655 -0.4379942619677081
H 2.681110645880643 9.978224363950709 -0.3935581930201712
H 5.121250878355672 11.3346162154586 -0.8639270157576828
H 3.949241874006083 12.46310592274661 -1.637790705935157
H 3.349074488505362 9.570599767690561 -2.367973648975326
H 5.028064423332614 10.03799320213696 -2.833555164961988
H 3.739847672499335 10.97486622160159 -4.702757797499321
H 3.791737136211822 12.41876206271048 -3.63316991410897
H 1.602869293355702 11.91130769137244 -2.585160627488591
H 1.571977369209221 10.24614116861975 -3.293151802058061
H 0.1043876426743905 11.58112262654582 -4.827713976862845
H 1.707416216281726 11.39874360685391 -5.66356157893694
H 2.323897578649406 13.75603813855532 -4.501929848201325
H 0.5962245554767149 13.90658755219941 -4.128750164849952
H 0.7373998970838436 14.86685295254142 -6.387580037822475
H 0.1967925301831903 13.21019250204781 -6.719019032220854
H 3.080025433753668 12.91635436764489 -6.701096166847827
H 2.783904555934338 14.47684590060453 -7.525525759987993
H 0.8736567357502376 13.43196139162571 -8.960187631376021
H 1.308812995745153 11.8367647854627 -8.306339517061437
H 3.831734734404695 12.38534432464377 -8.905167897216412
H 3.226392666307581 13.72251828989657 -9.889989921291759
H 3.169496553666211 11.80790399217758 -11.46550030169878
H 1.475520680993733 11.90485223422317 -10.92839575043683
H 2.562002994710439 10.68643117815422 -10.17966682450332
H 6.851703545585134 11.39406446475631 3.907522767481128
H 7.169128632693893 12.15273801216275 2.334437037977261
H 8.811658961149858 10.40085834685508 1.671907565260989
H 8.267731644930592 9.304592853889732 3.002372384555575
H 10.41477693480515 10.30463237182414 3.741739066252004
H 9.136269806826009 11.1163176579111 4.727547071969774
H 9.594464651944165 12.68306204702918 2.148135846957009
H 11.12789448000434 12.26421091023001 2.899678334758029
H 8.570666190562013 13.13187825273265 4.550589906983852
H 9.609456492504158 14.44865607322003 3.819460553596633
H 10.67405579640757 12.28081157103915 5.908693967096977
H 10.21354860041526 14.00394939837747 6.232390923575283
H 11.79757001472667 14.85670045749571 4.335361035734654
H 12.33333100751506 13.14559010855691 4.076588853251109
H 12.79843358668309 14.86941419739976 6.657991860272383
H 13.99109303739915 14.13636717030501 5.571316801123497
H 12.06580128487443 12.58543738360399 7.472723294792839
H 13.83300185737942 12.73257437399105 7.600250488081437
H 14.25345918483337 11.35927383979033 5.650585342814944
H 12.71768752730456 11.65060838597742 4.876829315355786
H 11.46321956489123 10.41283614126463 6.827617537487646
H 13.06983125279021 9.855306513572527 7.44580778748276
H 12.065018575683 9.503231362162293 4.48227390063701
H 11.98671188380815 8.186237620897105 5.715724431969146
H 13.5841363913971 8.811007404865032 5.188190250575199
Se -15.66248120770051 19.10810236878688 4.94046291520289
Se -14.10599751224203 20.11819994246509 6.330843697530745
C -12.1732617612247 19.69134242210752 5.785553152329919
C -11.9391449606134 20.1580046860769 4.286376970649256
C -10.4698067132048 19.6327092237984 3.929539561945966
C -10.27706011781711 19.35234431274073 2.378371941895498
C -8.84118247018961 18.71073983046804 2.182421606707615
C -7.715323332948316 19.8227631809885 2.056846578773431
C -6.288603626100838 19.1100843915175 2.143556122893929
C -5.350973545892834 20.32899182321688 2.494750667880634
C -3.909414620892753 19.70801016323859 2.262129322061208
C -2.995695802194049 20.41742754690776 3.355769345177311
C -1.54350925293038 19.83256117698206 3.23554724594325
C -0.9616146057704196 20.36417365800632 1.844819204492787
C -15.85067861820046 17.09744288354072 5.276694646783234
C -16.64370501753487 16.95462555605785 6.618907051372453
C -17.07841879433672 15.39931025643391 6.745460869062438
C -17.744259983274 15.11483082689552 8.141964060674093
C -16.87387106291249 15.80634425630702 9.310354926364631
C -17.21557498117362 14.97308084229569 10.57674182337317
C -18.64124338969654 15.48444258101548 11.05863331216477
C -19.12284704777625 14.29830009650902 12.02518229664283
C -20.40219740276109 14.77751349170169 12.8330777627414
C -20.97751169987999 13.50980475183126 13.61618957088818
C -21.9452757435662 14.0201034927789 14.80633178973675
C -22.15965290483479 12.77384380648567 15.75822233012469
H -12.03948578237842 18.62103339586771 5.944019281141998
H -11.52483855919705 20.24841999396702 6.477273123944723
H -11.98156126751502 21.241186415545 4.176827323232527
H -12.66671650608081 19.73254762210217 3.607625978098324
H -10.31689666732929 18.71189566749585 4.519976327613776
H -9.711198027173756 20.39038577038258 4.271645518980391
H -10.37725386718925 20.27529260615109 1.790785269041596
H -11.06166308725891 18.66128885092972 1.981418125768332
H -8.855875254132014 18.0895758057201 1.273152313642756
H -8.645444084810393 18.07404473644588 3.037436581662034
H -7.754537572153807 20.51703168795605 2.921878167529606
H -7.826876380019883 20.38930028167153 1.121660154767798
H -5.993359847259547 18.69727753697518 1.180075909174561
H -6.254555200257268 18.31036819646244 2.910687467526799
H -5.474306927909272 20.72078528115703 3.509446760262822
H -5.561826822711636 21.14935485373034 1.784208054914938
H -3.529088359853122 19.91908924107987 1.229297579684954
H -3.92391247779757 18.59506542350864 2.40228487040826
H -3.447219920057103 20.2480052286091 4.361794189003555
H -2.94255395454413 21.50972270185999 3.131654405245981
H -1.604049741083467 18.72888617522806 3.273298906529156
H -0.8504307353990337 20.17112745180848 4.028143022895932
H -1.703349588705532 20.12843058234564 1.049399562642502
H -0.02084928808504474 19.88075483709358 1.61650099503301
H -0.7762160833246919 21.44398610095404 1.845947606495675
H -14.85041550901312 16.63205375556309 5.289132390359607
H -16.42358058286221 16.61582141456451 4.477232592071004
H -17.49464402703059 17.65227698182498 6.609510535489665
H -15.98750486144372 17.27410206806496 7.458894933715554
H -16.18163152817775 14.73147860240218 6.634633153409456
H -17.74744828497684 15.23044139583376 5.911014412367485
H -17.75654890098185 14.02420036324182 8.331027990532945
H -18.77021262572766 15.46842038882777 8.172531914270667
H -17.14441055086059 16.85095151803117 9.385511636581152
H -15.82093222772492 15.71414495584204 9.031212418132503
H -16.44345785579284 15.05762520135981 11.36733246451978
H -17.25681398608167 13.9086672426447 10.32145365244549
H -19.35016642976517 15.55777290489282 10.21421560346182
H -18.56654528834342 16.46676453661819 11.56422493936337
H -18.32939338971956 14.05815678525819 12.72054311363903
H -19.3476553903325 13.3887973563494 11.43175082046474
H -21.19468541443797 15.17863549025902 12.19445790797899
H -20.14766031240129 15.58232759392975 13.53062414863523
H -20.15156025652302 12.89462994723315 14.03460898487134
H -21.52138993622304 12.87167006120886 12.90528459905103
H 19.58216430614247 14.39185092064119 14.40273626118211
H -21.50481256851376 14.81939213405657 15.39230319324346
H 19.68855160206834 13.03127604641035 16.62464281312226
H -21.19695693580129 12.40787300248944 16.15405801593542
H 19.85955513834642 11.97439336798015 15.21737943730422
Se 17.64139772213428 8.334913028720154 13.6359684436354
Se 16.79968308845432 6.164105081103333 13.18398241279088
C 15.20519935652027 5.650972908698362 14.40559700245254
C 15.75651603106502 5.48061485903144 15.857868760692
C 14.72155946709517 4.559737039697773 16.68282370758338
C 15.48562785192683 4.065991981670324 17.96204488055783
C 16.05353273208269 2.57902331666399 17.67539362776874
C 17.08804271306655 2.333721837299362 18.848302037179
C 17.37638420060876 0.7699332728661878 18.78713101412668
C 18.49063069286163 0.4872177061285456 19.89386819416507
C 17.86855472933164 0.9693134073332923 21.27714048326096
C 16.36522238795598 0.4920537742022256 21.33540538040043
C 15.76395458919417 1.11702226849134 -15.28657767005647
C 14.18388995064293 0.9856017057447215 -15.48282630028875
C 16.19442030004613 9.711167041964567 13.87646743219218
C 15.5711930407632 9.427494795832523 15.28227155811336
C 14.15930037294743 10.23099162762256 15.34649278425209
C 13.15741173001269 9.31480380000807 16.14877358438985
C 12.62191286585386 8.260904776084061 15.07605640189012
C 12.08589359585011 7.099686497275218 15.9822661933993
C 10.62385219073158 6.697333143006916 15.44727489138473
C 10.24574480510009 5.540431493705382 16.44345296714634
C 8.850227753033066 4.929660394850905 15.932777309075
C 8.549813420113027 3.678798573417657 16.82997775092232
C 7.966635606336007 4.258415510583118 18.21692082066362
C 8.25575364538231 3.129459166222424 19.26584709697895
H 14.78970256783099 4.720956917620101 14.04127953868598
H 14.41557617021115 6.428212567934693 14.34356225612722
H 15.91910546693326 6.466905160965512 16.31026572964141
H 16.72128457382688 4.947182492623134 15.78477226286328
H 14.35025044575187 3.735236979891583 16.06334291693731
H 13.85288921031066 5.147519004357687 17.0166573270655
H 14.7611518215163 4.109857457871764 18.7856724447538
H 16.33335768665375 4.743251010473576 18.16504592602787
H 16.55810290055585 2.512734921620292 16.70162497833971
H 15.20506253293209 1.900369437506814 17.70679300127194
H 16.65202988929796 2.608405424563486 19.83564788398698
H 18.0068101982386 2.938616417137069 18.76082073997652
H 17.75320726895724 0.5078690335779773 17.78458065939954
H 16.45777101607218 0.1650032486512605 18.96529568016723
H 19.39897681554075 1.119942395997995 19.68690504787751
H 18.77323366430728 -0.5802200860435286 19.88975466793224
H 17.91574206440315 2.081431677909373 21.35716049458658
H 18.46140818448806 0.5505420616992195 -15.87358037445815
H 16.27500961148017 -0.622407364384335 21.39621351563579
H 15.78714779283467 0.7756041868374616 20.42394469081634
H 16.07295664938979 2.175434754877045 -15.14309076179053
H 16.09201793941177 0.5164298140877435 -14.41031695027238
H 13.88200515138751 -0.06417215174735119 -15.68737381100137
H 13.85698851350061 1.611301449952182 21.64080479951956
H 13.68992958222707 1.362637999360341 -14.56952467206627
H 15.4439235388331 9.522990409604002 13.07760105353819
H 16.58740443722066 10.75408129605128 13.78280427886715
H 16.24928297470399 9.769924403191741 16.07903213578337
H 15.41172721787376 8.365008139876025 15.40582919824844
H 13.74425914918479 10.42404805475362 14.340274232916
H 14.27359686266449 11.20928080620476 15.85061333613992
H 12.30384431517168 9.868559047206146 16.54513026969814
H 13.66725859017918 8.798658022204828 17.00238720251978
H 13.43596378464845 7.911752928423671 14.44605142094523
H 11.81350871494647 8.699608379737443 14.44967153586416
H 12.03552989303448 7.424680743230785 17.03605262391658
H 12.80541410832682 6.264685556404962 15.94761167065427
H 10.6447587478071 6.370193045683738 14.39552317827969
H 9.963226174025015 7.566224719306269 15.5198659546909
H 10.17568353836043 5.907113677644497 17.4856068247128
H 11.01158233362664 4.757680393237804 16.46350651485008
H 8.952738482944612 4.575815827544835 14.90055658412376
H 8.050319138929193 5.674187512446997 15.98115845397455
H 9.425439997900623 3.043451585298881 16.99087189650396
H 7.742075608844013 3.083564533047471 16.36340595312928
H 6.890283387376667 4.456603669737878 18.12369483447989
H 8.497830998236443 5.187172094377112 18.52010179799235
H 7.964231477409708 3.416709956873726 20.26867215725522
H 9.350757978074459 2.931872429310872 19.31281988127535
H 7.761621684921446 2.184382096565931 18.9510658818755
Se -2.762769184700456 7.424923195555957 -5.368083579311577
Se -3.210681682827536 6.476941039608916 -7.459900478646886
C -1.621100642894968 6.357383866638652 -8.658853143444798
C -0.6890679741598537 5.282939861447087 -8.016919767611013
C 0.6124853293316853 5.184218929073241 -8.94030762325108
C 1.572027432450256 4.114924966161984 -8.27521259349726
C 0.8457393240654262 2.703560795829694 -8.450829830513163
C 1.417480557057766 1.509237507789897 -7.572184158900122
C 0.1352546620716065 0.5606781858114349 -7.447652960946655
C 0.5105929048489074 -0.946375758267512 -7.784850553648254
C 0.676736137058819 -0.9429305948877306 -9.387004731204707
C 0.7261686594487126 -2.4358861920143 -9.870429665997854
C 0.6975411496976841 -2.433446523943583 -11.48153851233648
C 0.7676738868929395 -3.977629907690505 -11.77323665139735
C -2.978446028509752 9.44278939912944 -5.357389917818721
C -2.184382749162937 10.05220665633734 -4.154082724736115
C -2.454282891978675 11.60439952856608 -4.311359536448142
C -3.950482833579564 11.71864722698082 -3.77655593541025
C -4.26008364025775 13.25684016341622 -3.633974753389679
C -5.826719267676415 13.35208261533439 -3.836711080234134
C -6.195775515982917 14.84039712468094 -3.393237842545493
C -6.320137145103063 14.93003460757296 -1.807469400545384
C -6.368672467224149 16.4537558009111 -1.406698533713546
C -7.918141718572083 16.83044038918169 -1.490192700135242
C -7.937162955241232 18.40520411007894 -1.263843366632275
C -9.402878130442124 18.99121586621117 -1.346203261854111
H -1.119952217591058 7.313025905776279 -8.73891542350453
H -1.872520390748968 6.074530300338452 -9.685362368935694
H -1.269195329417501 4.349544471270452 -8.032866864529852
H -0.4645362790876944 5.545428025855496 -6.982224208131145
H 1.103187299123332 6.155690592613323 -8.95506225124438
H 0.3815230191843816 4.893458612392865 -9.981960463672113
H 1.7797864552544 4.364764840381798 -7.224675356843045
H 2.5250650634021 4.058735333817279 -8.792648871369437
H 0.818049981925565 2.376796518007026 -9.492197878112464
H -0.1965522293034059 2.871821261684436 -8.116046420570623
H 1.762133452924998 1.805174389371449 -6.58669088199934
H 2.241989629462817 0.9751691830533136 -8.074177086577036
H -0.6215038883844624 0.9431885249596343 -8.187723191975458
H -0.3331649326416736 0.6366498716401265 -6.45038917390614
H -0.2881213789037564 -1.632167941707603 -7.472585702874476
H 1.446240495967757 -1.241210758907006 -7.295893339833319
H 1.590054352485251 -0.3684396269657468 -9.654304951349976
H -0.1903103032044606 -0.4635366666908247 -9.859632093882391
H -0.2011153138509625 -2.922092625181195 -9.518603891913894
H 1.590001446911405 -2.996719958386582 -9.455309606240565
H 1.540790324183519 -1.865516587996233 -11.90899946692505
H -0.2275796263415568 -2.002305386647284 -11.87445450645368
H 0.8533375102010299 -4.235967298620801 -12.85435575983817
H -0.1769140832266402 -4.431029825035498 -11.37724940867914
H 1.599464811708357 -4.483872563046275 -11.2206244647247
H -4.053546449503427 9.669308422608069 -5.323018585290596
H -2.578043228629618 9.794245394380969 -6.314277032868404
H -1.110710474390265 9.861530180189792 -4.285372641349857
H -2.503743062505156 9.682619032128647 -3.184926306563599
H -2.356754170196319 11.93514224430369 -5.344912567144537
H -1.780976312489803 12.24595822972897 -3.698183379238472
H -4.023905060560455 11.1746174951547 -2.816936899435522
H -4.605263124162163 11.26342102612684 -4.562515676108003
H -3.703001089903684 13.82990565195484 -4.356839328989833
H -4.011617576012745 13.6310519911135 -2.630771502036086
H -6.397957455536149 12.60668246464894 -3.246188301193376
H -6.045340449032776 13.19392839808164 -4.888509058232848
H -7.11893866142425 15.16455493855678 -3.89224062460501
H -5.399681716803317 15.49473753036956 -3.724285902634375
H -5.452692036117485 14.42892408487464 -1.330811684492458
H -7.222399941929376 14.36692774127008 -1.485098742586528
H -5.692955538219956 17.0824934854299 -2.06890530069964
H -6.060676037493639 16.57241090886659 -0.347227319774239
H -8.526785823642673 16.30872458208688 -0.7569684528555495
H -8.323415991585337 16.5409116237321 -2.492969753889592
H -7.284524473438701 18.90850205545454 -1.982852093902062
H -7.523452651268644 18.63300012292723 -0.2625700488874063
H -9.837746887410173 18.66127360531948 -2.304866637397524
H -9.389144674699132 20.0777282078723 -1.347422133238849
H -9.999125865197067 18.60395350086873 -0.5055223935370623
Se -0.01804970406326526 10.63754916995357 8.591185492301033
Se -2.006520758828275 11.82404644691952 8.181619041446126
C -1.625625854049823 13.72869788954057 7.970567534914823
C -1.967733409528893 14.462473541784 9.31795170832609
C -3.521572981686639 14.84573642024631 9.172431014105216
C -3.835700774275794 16.04888690242575 10.14921271270528
C -5.297870715797124 16.60556139195117 9.743694240150079
C -5.577284522035965 17.84647205647137 10.67382863881193
C -4.58171755621327 19.00627932637251 10.24417859550869
C -5.206952755150626 20.37041410693271 10.80062768086867
C -4.025742387208339 21.42112142604853 10.68223706381547
C -4.604743888729924 22.87495994178682 11.0359095006473
C -3.384741835425262 -20.20008555498471 10.86376712405261
C -2.322776741910145 -20.64922731670389 11.96520819577095
C 1.055555066201008 10.39977886838609 6.909878126470013
C 1.672027310423967 11.81705603193235 6.663002922226673
C 2.408307866319936 11.68590118409939 5.264326106612248
C 1.583949711136982 12.48816832069177 4.181335918449563
C 0.513101664824922 11.47059890909221 3.577484427956467
C -0.8706422382929745 11.82742560114113 4.291722231783696
C -1.65889828829098 12.94458773350379 3.504400929050378
C -1.020808212546769 14.35007146221171 3.849045624572145
C -0.09893825640120291 14.74450193370201 2.599913418799804
C -0.75355456911951 16.09409089883954 2.093886200693011
C -2.080152742998818 15.64069531692238 1.318630162435001
C -2.636375069280264 16.90824747945615 0.5777014409795306
H -2.226365357056372 14.09774656820939 7.112360039664065
H -0.5723043759753146 13.89121870802682 7.744331515347519
H -1.355327987052713 15.37150335018043 9.48358106627933
H -1.779224005258057 13.81148667970083 10.19252950556792
H -4.135797835181224 13.93439759289738 9.401559413341584
H -3.697349327456856 15.17536461250253 8.131952147974836
H -3.070989602883546 16.81966083690751 9.978550534133374
H -3.8166728610809 15.7660495750951 11.20514065337583
H -6.054857092214638 15.82907017053023 9.927163891447169
H -5.352114326706578 16.90863531015362 8.700152097298407
H -5.420882132535217 17.55515851453483 11.731649479866
H -6.623724027634412 18.20121648974036 10.57597434375523
H -4.440700242233808 19.05521191765988 9.164522526802783
H -3.572792408199082 18.82636399440317 10.67744341801613
H -5.548929345972873 20.31318539313607 11.84108409339647
H -6.104281329915059 20.64442512377931 10.21139184507916
H -3.582539879765875 21.40978823909211 9.703297362302516
H -3.233472083479411 21.22594419627801 11.43974535325412
H -4.972965022401898 22.94160397287668 12.06383016757504
H -5.445658284158053 -20.95217816686714 10.34441101093038
H -3.685098835407525 -19.14244571536728 11.06493673000032
H -3.001707305158861 -20.28025781838907 9.839586891983945
H -2.836240726883882 -20.77530833870593 12.9138243290115
H -1.531991388766655 -19.8479403054173 12.08214668430811
H -1.858821391046361 22.46431431413136 11.64866042846604
H 0.319357762456573 10.09194543557907 6.138305582878123
H 1.819796018560462 9.627563362873587 7.052224019481213
H 2.409376279682128 12.09861051617857 7.446938337733897
H 0.8955124267963823 12.59338490119779 6.634352569284046
H 2.515482252120057 10.61887123635186 5.006470664852904
H 3.395445049861817 12.1457067454521 5.406105527948468
H 2.264241268719516 12.88666373164772 3.410461934204962
H 1.105246940012296 13.35079989055993 4.676700373040808
H 0.7630813159614543 10.43373949132069 3.861284904463771
H 0.4572899887034057 11.51619592101662 2.498971872631697
H -0.667743673224496 12.15801714282273 5.329521285004497
H -1.470640185142982 10.91699715574637 4.301808545343382
H -2.72128261117605 12.92704574277891 3.831667506356424
H -1.619855417997397 12.73116287618068 2.417644174413563
H -0.381854756473235 14.29161200708563 4.752440471303459
H -1.762492970619064 15.11114417586673 4.074423966452559
H -0.09591777914363823 13.97820549506844 1.827784851422365
H 0.9161483063588023 14.93570143018835 2.988759006693113
H -0.06222759126281886 16.57667945896602 1.399295417958941
H -0.9971814098189945 16.79222962996364 2.907726264418049
H -2.81632499392669 15.19543780463924 2.018731071763171
H -1.828692011931051 14.8414533808815 0.5821339787450789
H -1.859389182008309 17.28124638233045 -0.09717662825350991
H -2.889781337253263 17.6772871148778 1.35150036956429
H -3.548413503771212 16.68622818544763 -0.01900450411366227
Se -11.57356216595251 -20.618317648228 6.502655004780529
Se -13.15263304811677 -20.40076256614728 4.812477186116253
C -14.19209195310717 -18.6876913639148 4.990471630222751
C -15.2124154525731 -18.75553742954213 6.173414520473229
C -14.32197548804192 -18.5075098422352 7.475483773359203
C -13.91741799779934 -16.97327359649892 7.400477803477108
C -12.76024169966157 -16.73152982125473 8.450217402195378
C -11.56963532358435 -17.72411264344789 8.081800421642253
C -10.29287350877199 -17.01235109479081 8.682605729720262
C -8.978118541488783 -17.8936949540505 8.367310040535124
C -9.229813454982521 -19.22807392935058 9.157770623394926
C -7.899360020008036 -20.1056976821326 8.931230538862843
C -8.15501308646569 22.62990573251376 9.784309782043948
C -7.905836395640871 22.99372592461658 11.3147158852363
C -9.74081499259057 -20.26272140566908 5.807239488275239
C -9.068099905274941 22.36988156490363 5.700491916860526
C -8.076869004684125 22.45387128028129 4.446417293701354
C -7.085059904630288 -20.41910623409724 4.79201681445456
C -5.868831958252294 -20.52877322856802 3.79030312296386
C -6.517998406058973 -20.0619657656946 2.411336911075444
C -6.308266015034771 -18.49020499094973 2.40390056755589
C -7.00127593994515 -17.95249333811913 1.078155499676562
C -7.252335370831585 -16.38579801291702 1.207931391641577
C -5.814630842897921 -15.75261161865563 1.257755175508907
C -5.419484836873446 -15.59522303849152 2.797900401082704
C -3.856027567845911 -15.76661723434429 2.933969791117787
H -14.68064435967941 -18.53770447526628 3.994599949651346
H -13.47484569100913 -17.85315754597865 5.115625592188108
H -15.66947842718367 -19.73975216496285 6.240217381639625
H -16.00639596806158 -17.98358911341724 6.12681161008557
H -13.37586146530488 -19.08874549635075 7.433528386596634
H -14.85262864056403 -18.75571534954299 8.41506646285054
H -14.78363004058829 -16.33347398728743 7.662862231083952
H -13.62411290550214 -16.6598869357517 6.37548304850932
H -13.17473554922836 -16.99858539036355 9.448084274734436
H -12.49047550724296 -15.65491468385695 8.413780995194969
H -11.52813911156252 -17.84913243532717 7.003357343358083
H -11.6643016381233 -18.71162526106437 8.524654182622518
H -10.40133031130064 -16.82981544916248 9.750585357181123
H -10.20752573872254 -16.0139756461512 8.197735808865174
H -8.058974188655588 -17.37976923458857 8.679420783971851
H -8.919153824078414 -18.06453916188519 7.28065592045286
H -10.1226680081852 -19.80106479177465 8.813498073141838
H -9.376622936735854 -19.05678808462415 10.24524830423427
H -6.986903837053418 -19.60845552820023 9.264971427670325
H -7.778318334016146 -20.38275084139592 7.855070501406665
H -7.479748152741504 21.83638286235097 9.513236278095778
H -9.193199689670164 22.26724836395914 9.624577499482116
H -7.006338337406301 -20.45202524324106 11.44774621269957
H -7.6936681939443 22.07119581111647 11.88385896985215
H -8.76683982154802 -20.59790170883151 11.82951545132434
H -9.174212693684973 -19.60382998427389 6.49564044579247
H -9.83997417481336 -19.75304124557107 4.825874891930183
H -9.815960926660779 21.58095009584257 5.473913515911611
H -8.561885021948768 22.09843250427265 6.627760859873162
H -8.624544023294705 22.65760409751746 3.49234181964726
H -7.562132219877159 21.4545669928813 4.303365836055892
H -6.763056516841678 -20.54298199896108 5.838485227215394
H -7.612590944965133 -19.47160970842 4.724265332181712
H -5.475862730084772 22.48967291084976 3.753211221163992
H -5.052874471669456 -19.8418014599343 4.089579125269158
H -7.55619056564914 -20.41046117024304 2.353537965724708
H -6.033549511062194 -20.45383228363557 1.513040582005772
H -5.241370222965318 -18.24306114655101 2.402845413316464
H -6.726367608093322 -18.02560198533773 3.322186873052168
H -7.984658055640864 -18.45860676704742 0.960025948678918
H -6.453605826557902 -18.19458426786146 0.1519080957816024
H -7.904243551225149 -16.1269821524106 2.036517403175879
H -7.787398917520325 -16.06597474950503 0.310804116836492
H -5.848045290172238 -14.76851249660715 0.7541879013687384
H -5.064639657837624 -16.40378764836199 0.7567669736258433
H -5.914663586058154 -16.39148087077044 3.348261892946303
H -5.736343615638797 -14.62562709661585 3.180886282644771
H -3.550875725385665 -15.87022861627816 4.002251944726508
H -3.331876546162808 -14.8983465215931 2.515486261425643
H -3.53476444538322 -16.62955437138475 2.342190212160917
Se -11.11239157391359 7.072667737428868 -5.313118820282498
Se -12.15325670385414 8.663086172722487 -6.620814716897289
C -11.24716506866428 8.97459335702735 -8.314425002830154
C -9.90662175549209 9.786073434166452 -8.126057682237315
C -9.613823918926807 10.21698299859637 -9.6336605445907
C -8.322362722556186 11.13961312032253 -9.691186056743318
C -8.736896596001552 12.6031849042609 -9.199684924768162
C -7.419953783975002 13.49392496834935 -9.223979552578228
C -7.69218824368732 14.7346484360904 -10.17576318965201
C -6.215369202356263 15.21592632428392 -10.53319732741984
C -6.487184345992627 16.63391118430781 -11.19951044869284
C -5.033177354387218 17.15933078793231 -11.55453370283755
C -4.473154740808903 17.84960580686732 -10.22855872001018
C -3.04670046630696 18.42954310490638 -10.6074008346816
C -12.455785479416 6.049755582385983 -4.138726490866065
C -13.32818723975889 7.114822248017605 -3.383530075609332
C -14.6956433338096 6.366608389031043 -3.012449332233553
C -14.32968262068551 5.437903150011301 -1.804254421614552
C -14.74654036224827 3.944120966812379 -2.204844911243563
C -13.36367499335167 3.258059021594684 -2.474835497227741
C -12.72125452948077 3.040788490881955 -1.020836757165501
C -11.19762321516503 2.71901762537014 -1.30865567351945
C -10.62018955606167 2.114264600204598 0.04580744758427454
C -11.3357849711618 0.6951272862586948 0.07278841688253612
C -10.4144412628412 -0.3270705219971352 0.8555116343399857
C -11.08074716034886 -1.728113744719771 0.4906670973695012
H -11.93747298071894 9.565147151936296 -8.974543033109317
H -11.01506448082803 8.01174537921637 -8.851374790956394
H -9.125512521294798 9.182309579459034 -7.641409808826304
H -10.08451353438611 10.65901665424978 -7.484456745568997
H -10.50175478317889 10.75226421240757 -9.995009968071413
H -9.492128047970612 9.340501102596326 -10.28361681041111
H -7.927589728308426 11.16125023685589 -10.72594587670336
H -7.541016548732375 10.69627140128808 -9.0093284848206
H -9.156967770991773 12.56483185023729 -8.175921198158736
H -9.514234539009843 13.04315030131078 -9.839967422892524
H -6.574512436546165 12.92941280123723 -9.625866042221656
H -7.157858358469382 13.83885546982743 -8.20848186753917
H -8.273390266192109 15.45115258334831 -9.620163644320808
H -8.223924028724783 14.46712061276538 -11.09041295102231
H -5.754294851822888 14.50786909155254 -11.23639633731
H -5.546328439387877 15.32634579308819 -9.644050365907837
H -6.995602669131171 17.29213653138135 -10.46336821219957
H -7.103903130281441 16.57162884350635 -12.12505943037227
H -5.1172885785885 17.90158065399254 -12.36139976844789
H -4.380802487251386 16.33481306709588 -11.87947619825792
H -4.439663476731823 17.11679053565822 -9.407519669890913
H -5.109241473264786 18.6792149795184 -9.887445543877641
H -2.46835795313096 17.65427001780962 -11.13049485392137
H -2.483018842355732 18.74960593522142 -9.704638128871881
H -3.102681803820858 19.30432536622171 -11.2812174543747
H -11.8495603741696 5.389903458013227 -3.504897664986026
H -13.07226015998385 5.463786391413465 -4.811015981078467
H -13.49731528510371 7.935975497611566 -4.067330561775998
H -12.83584006943603 7.497654916125971 -2.475758639722098
H -15.0232887274166 5.769246471636327 -3.897981975270052
H -15.52060471051129 7.06625231148794 -2.716772655897988
H -14.89651555414018 5.763260740188143 -0.9490577937953728
H -13.23659505754073 5.5363765003312 -1.579066308640833
H -15.33817665877589 3.861880134522907 -3.093663059483129
H -15.30700728159322 3.463496466289542 -1.365828193021022
H -12.73663215276797 3.852932740894793 -3.12818529379842
H -13.51475389026932 2.274791801505716 -2.960404196837449
H -13.22900805146244 2.178341367611462 -0.5362403790981221
H -12.80798107088979 3.901304135645816 -0.3413114287600155
H -10.66679815641569 3.614634036974508 -1.693760676500139
H -11.16412490760048 1.999181815900129 -2.149410710193981
H -10.85509145363579 2.728367250929939 0.9235458772642968
H -9.539551310199517 1.956089747552191 -0.0006272685739763152
H -11.49444450605358 0.4042403211425547 -0.9775160233296624
H -12.34241619520786 0.755006244002878 0.5142104330149931
H -10.39559497500625 -0.1357540928900452 1.925875496048782
H -9.372967052282096 -0.2745931123345935 0.4951160110571451
H -12.02128003935749 -1.896683969707065 1.031223167926411
H -10.44052644272715 -2.581945221094978 0.7015251109904103
H -11.33874518360993 -1.775741573085962 -0.587360320723784
Se -18.09837144288158 5.062915767432426 -3.999575126143088
Se -17.85785765406311 2.794586046669751 -3.350989318609794
C -19.06135362225751 1.577125033635467 -4.34963203261371
C -20.55692611244313 1.845032698404643 -3.89410643978365
C -21.48217195579357 1.272861111253858 -5.049350042010251
C 19.88335613229577 0.4017441428038437 -4.343803841188538
C -22.05145227906712 -1.070094667089261 -4.134147116241834
C -21.16963895846049 -1.079894453436383 -2.786856614611954
C -20.4957704946269 -2.503767932251332 -2.611098353398557
C -19.23716102848203 -2.487725669814625 -3.592531465383411
C -18.35637093291618 -3.770711486632073 -3.29979785571908
C -19.232670953065 -5.04231054205332 -3.701632409187495
C -18.48022619953626 -6.408565505948454 -3.471634340904834
C -18.67641821881649 -6.666173084160983 -1.907146861250456
C -20.03458383354387 5.639292309802439 -4.232243682223293
C -20.47421701571706 4.983433487422145 -5.59202467215748
C -19.77000212932476 5.777817804093948 -6.75910763054407
C -20.9003947022966 6.72147490430577 -7.325800557649785
C -20.3557903394892 7.20643339635394 -8.730695453835217
C -19.18652414191646 8.204761491911013 -8.352955944507793
C -19.83102526567512 9.620661026662054 -8.022606034342417
C -19.41173367026992 9.816370745837915 -6.492398592958944
C -19.53461622238409 11.39238615258803 -6.312241719995977
C -18.76649447523979 11.67784234356035 -4.951790584557417
C -18.4378360792588 13.24430174827365 -5.093761769599643
C -17.55782385239286 13.5661028274207 -3.829667773006288
H -18.78610345600692 0.5351546789897799 -4.141174780066467
H -18.91998530930193 1.736318580724958 -5.431909360625696
H -20.71711523479291 2.917710927178275 -3.826862912756385
H -20.80846986994095 1.352378761853471 -2.928886313082741
H -20.918896543241 0.6776413376010325 -5.777163959841523
H -21.95500387854176 2.091973095158019 -5.615869740560909
H 19.01214752539317 0.3004844176536635 -5.018255751245316
H 19.5401587979239 0.8399614178155428 -3.410818215493524
H -21.41571900972223 -1.352198312870437 -4.999941962144735
H 19.59879834957411 -1.796915766128837 -4.061635835075753
H -21.79081226923939 -0.9388316061456209 -1.903351881688001
H -20.40621964513564 -0.3095575360724449 -2.831239804162501
H -21.22379411168713 -3.319100382880553 -2.810993869527101
H -20.16261517286967 -2.654516303130813 -1.577268113841814
H -18.67583138322002 -1.551607023618186 -3.42803503734169
H -19.59877555658281 -2.471107126365118 -4.632918797975464
H -18.07049442973215 -3.814948529886664 -2.248272686522356
H -17.43706053637717 -3.70723792533333 -3.905429391658072
H -19.45544905374059 -5.001331698111689 -4.800114822423345
H -20.20828667911652 -5.064177519698573 -3.191179079893169
H -17.40795693856348 -6.28872181604179 -3.683692260518998
H -18.95123915756679 -7.201089290030985 -4.041123040645703
H -18.39144903809661 -7.683647243658678 -1.622340491326657
H -19.73831317871801 -6.515317249698836 -1.668902785478073
H -18.08105690542461 -5.976164546155909 -1.301008012520023
H -20.02053043329588 6.730097655330328 -4.281526979056155
H -20.66566063880795 5.343906987827191 -3.393373942639272
H -21.55090088629755 4.987426767237991 -5.694383812403798
H -20.14185294371642 3.939572500713267 -5.559303436154446
H -19.44461317379011 5.071109247210966 -7.546336470552376
H -18.90449458717109 6.365467899999343 -6.416227453357655
H -21.09888715649648 7.546322882033198 -6.627409427325854
H -21.82901347180288 6.145517952954751 -7.483186235173295
H -21.14452162827646 7.681110164565378 -9.330489687875328
H -20.0056766613523 6.321844707328086 -9.319822473679798
H -18.51232460095962 8.32003292308992 -9.224834019373599
H -18.56113173452411 7.83590284653276 -7.498425713260384
H -20.9072837468418 9.588529184877588 -8.214424171914061
H -19.3878653186977 10.39389427671645 -8.646854828254249
H -18.37470527881478 9.466585227395683 -6.306110376346904
H -20.07697499636839 9.282044111327755 -5.825832418118382
H -20.61148770512647 11.66158023190042 -6.291039664099231
H -19.03665738152835 11.89349862448683 -7.142495274442014
H -17.78431314063583 11.14286638067152 -4.854034074379778
H -19.42318964448516 11.4450990298814 -4.100975926635902
H -19.35707721918254 13.87684306606177 -5.1063587289109
H -17.85960776719708 13.47990804892667 -6.002291586150503
H -18.02927041833314 13.17249926922818 -2.898295788781412
H -17.48249658678681 14.65011368956796 -3.697679440897122
H -16.54186056475158 13.10662429084609 -3.913133064346824
Se 0.007942496194261678 7.069500678324841 19.2596946146342
Se 1.499589397040654 8.732413658564004 19.89533749587788
C 3.193554028686171 8.802366581471384 18.73898537059844
C 4.301590396912354 7.959166650267449 19.4533816973195
C 5.741062258103996 8.488965996712649 18.98951127262911
C 6.58858641127255 7.168688424195435 18.70532999475708
C 7.842341876149248 7.706108263232029 17.91239742047205
C 8.714706058918328 8.559458561367906 18.93166937444007
C 10.18648407707362 8.713572350073965 18.31162009972747
C 11.04461375140339 9.420223736822001 19.40605112938948
C 10.71767382644331 10.96849271568899 19.25370647821183
C 11.90300921434684 11.74551174959508 19.95759667586223
C 13.05107852475832 11.54208917934484 18.84993857374638
C 14.298375982033 12.24516415649006 19.4967449166363
C 0.8249409352766414 5.81724822721713 17.91813502408304
C 1.651976794107508 4.784271914647978 18.74073990628312
C 2.066489693762781 3.509097738165496 17.8689094829165
C 3.11885189218074 2.692619453821095 18.70835805438887
C 2.745635703324462 1.135830905703346 18.62521564074022
C 1.602486192136273 0.8849789657424068 19.70197467510503
C 1.2121949353909 -0.6659201322416123 19.59082628760466
C 0.2590680084373367 -0.9859499603819523 20.79207099163739
C -1.191742469122739 -0.509524831515902 20.3489096955195
C -2.240983709640824 -1.650080104589793 20.70616546418614
C -3.667435405210872 -1.117016899793777 20.22239037439527
C -4.672306065378797 -2.241030812593929 20.65395237556471
H 3.511672902804797 9.88109860557776 18.7556326982427
H 2.989434594544142 8.520549555391716 17.70850693058143
H 4.219837379128681 6.89779121411448 19.18007518708732
H 4.214834038581044 8.069957060315929 20.54856083734714
H 6.198397934776109 9.080309382065527 19.82075683270447
H 5.651508338337451 9.124433995942082 18.11005381523725
H 6.060424786400612 6.414359091636099 18.12936080780657
H 6.855671300685862 6.679027733988688 19.66193507193529
H 7.560055534707801 8.278531388793201 17.01455151196002
H 8.376286245637283 6.816023174725276 17.5087547989849
H 8.751969924946627 8.042630938355156 19.89925628281944
H 8.19823478137188 9.490679839115645 19.13564795927392
H 10.21005267574914 9.311059109873129 17.37995378169921
H 10.60610111980406 7.717238539653941 18.11137145565657
H 12.12560957544867 9.239797278726513 19.16150400443123
H 10.84423417448676 9.043804817493815 20.41947814221668
H 9.766693005802365 11.25323771047879 19.72750343300171
H 10.67129723629828 11.26579607236208 18.20133522401691
H 12.22771516228019 11.27934023405024 20.88734129193582
H 11.68452571627489 12.79661986672034 20.15493854602475
H 12.73523546275135 11.96635755740765 17.91064513414399
H 13.25074945018326 10.45620281413168 18.73232624400381
H 15.23767960500884 11.88163868804773 19.00823907066842
H 14.32350630685752 12.01418172587243 20.56403493898694
H 14.22288870612279 13.34280197488621 19.37810957452597
H 1.49034601947721 6.416303716961881 17.23599387383959
H 0.0477015306429627 5.327840392134126 17.32643069756219
H 1.089509723053877 4.43164501619706 19.59820611342541
H 2.543053409421995 5.345289251512297 19.12952143447396
H 2.567635817759114 3.867061593025172 16.93663361109092
H 1.208151395823989 2.877116942375647 17.57356588340861
H 3.083262770779061 3.021200205197328 19.72836638439638
H 4.152289350286587 2.890856155928605 18.34929261682883
H 3.6066755320085 0.4720548824975798 18.80386458805955
H 2.331513029195008 0.87917428056515 17.63991105500835
H 0.7488760088658414 1.53074307029445 19.46870381659929
H 1.964392887097977 1.099589262092958 20.74315547811506
H 2.138448033242737 -1.277548087521938 19.69115885057039
H 0.7667039685591762 -0.9231347981670394 18.61361887462525
H 0.5978593947584292 -0.4961686409608921 21.73009706782576
H 0.2262395167249289 -2.063273037824747 21.00255075989576
H -1.152208912737357 -0.3285665874173997 19.2507904785003
H -1.421348899280514 0.4540564066628562 20.8369258419014
H -2.208080294928203 -1.842565212596343 -16.17989350379617
H -1.993350307593811 -2.556691637754831 20.16221983055368
H -3.702581970309519 -1.032624381902268 19.10954521048905
H -3.918120301985938 -0.1500303809226299 20.63887543779235
H -5.672145216760088 -1.974008848993068 20.27567441381904
H -4.738820289015305 -2.27702307915104 -16.22081839737599
H -4.371111041605651 -3.246865011121553 20.24479138780455
Se 19.09978422167344 -4.375075043349937 19.99320655960254
Se 19.93628220557605 -3.587059801035324 17.98785982488037
C -20.6593621410669 -2.875619129616237 18.1549943559802
C -20.78065113707515 -1.583671464538907 19.03498380054373
C -19.37961686371418 -0.8424128987739007 18.99025703199894
C -19.50685182907938 0.2232751224599188 20.16309419871382
C -20.59904420693049 1.306154692867693 19.74245288738202
C -19.83268165124178 2.286074020800779 18.76729455854865
[truncated: 555,548 more chars]
