# Supplementary material for: Copper Selenides via Anion Exchange versus Direct Growth – The Role of Diorganyl Diselenides
Source: Inorg Chem. 2025 Nov 14;64(47):23294–304. doi: 10.1021/acs.inorgchem.5c04328 (PMC12710604; doi:10.1021/acs.inorgchem.5c04328)
Supplement: Supplementary file 3 [file ic5c04328_si_003.xyz]

Reactive MD-force field: Cu/S/Se/C/H force field Aug 28, 2024                   
 39       ! Number of general parameters                            
   50.0000 !Overcoordination parameter            
    9.5469 !Overcoordination parameter            
   26.5405 !Valency angle conjugation parameter   
    0.8026 !p(trip4)                              
    2.6859 !p(trip3)                              
   60.4850 !C2-correction                         
    1.0588 !Undercoordination parameter           
    3.1403 !Triple bond stabilisation parameter   
   12.1176 !Undercoordination parameter           
   13.3056 !Undercoordination parameter           
  -69.3541 !Triple bond stabilization energy      
    0.0000 !Lower Taper-radius                    
   10.0000 !Upper Taper-radius                    
    2.8793 !Not used                              
   33.8667 !Valency undercoordination             
    6.0891 !Valency angle/lone pair parameter     
    1.0563 !Valency angle                         
    2.0384 !Valency angle parameter               
    6.1431 !Not used                              
    6.9290 !Double bond/angle parameter           
    0.3989 !Double bond/angle parameter: overcoord
    3.9954 !Double bond/angle parameter: overcoord
   -2.4837 !Not used                              
    5.7796 !Torsion/BO parameter                  
   10.0000 !Torsion overcoordination              
    1.9487 !Torsion overcoordination              
   -1.2327 !Conjugation 0 (not used)              
    2.1645 !Conjugation                           
    1.5591 !vdWaals shielding                     
    0.1000 !Cutoff for bond order (*100)          
    2.1365 !Valency angle conjugation parameter   
    0.6991 !Overcoordination parameter            
   50.0000 !Overcoordination parameter            
    1.8512 !Valency/lone pair parameter           
    0.5000 !Not used                              
   20.0000 !Not used                              
    5.0000 !Molecular energy (not used)           
    1.0000 !Switch on Ashraf correction           
    2.6962 !Valency angle conjugation parameter   
  9    ! Nr of atoms; cov.r; valency;a.m;Rvdw;Evdw;gammaEEM;cov.r2;#
            alfa;gammavdW;valency;Eunder;Eover;chiEEM;etaEEM;n.u.               
            cov r3;Elp;Heat inc.;n.u.;n.u.;n.u.;n.u.                            
            ov/un;val1;n.u.;val3,vval4                                          
 C    1.3674   4.0000  12.0000   2.0453   0.1444   0.8158   1.1706   4.0000
      9.0000   1.5000   4.0000  27.5134  79.5548   5.0000   7.0500   0.0000
      1.1168   0.0000 181.0000  14.2732  24.4406   6.7313   0.8563   0.0000
     -4.1021   5.0000   1.0564   4.0000   2.9663   0.0000   0.0000   0.0000
 H    0.8930   1.0000   1.0080   1.3550   0.0930   0.8203  -0.1000   1.0000
      8.2230  33.2894   1.0000   0.0000 121.1250   3.7248   9.6093   1.0000
     -0.1000   0.0000  61.6606   3.0408   2.4197   0.0003   1.0698   0.0000
    -19.4571   4.2733   1.0338   1.0000   2.8793   0.0000   0.0000   0.0000
 O    1.2450   2.0000  15.9990   2.3890   0.1000   1.0898   1.0548   6.0000
      9.7300  13.8449   4.0000  37.5000 116.0768   8.5000   8.3122   2.0000
      0.9049   0.4056  59.0626   3.5027   0.7640   0.0021   0.9745   0.0000
     -3.5500   2.9000   1.0493   4.0000   2.9225   0.0000   0.0000   0.0000
 N    1.2333   3.0000  14.0000   1.9324   0.1376   0.8013   1.1748   5.0000
     10.0667   7.8431   4.0000  32.2482 100.0000   7.5808   7.0000   2.0000
      1.0433  27.7285 119.9837   1.9507   4.3158   3.5229   0.9745   0.0000
     -4.3875   2.6192   1.0183   4.0000   2.8793   0.0000   0.0000   0.0000
 Cu   1.9202   2.0000  63.5460   1.9221   0.2826   1.0000   0.1000   1.0000
     10.9889 100.0000   1.0000   0.0000   0.0000   2.7875   6.0000   0.0000
     -1.0000   0.0000  80.7000  34.9555   0.4988   0.0000   0.8563   0.0000
     -5.1872   3.1491   1.0000   4.0000   2.5791   0.0000   0.0000   0.0000
 Cl   1.7140   1.0000  35.4500   1.9139   0.2000   0.3837  -1.0000   7.0000
     11.5345  10.1330   1.0000   0.0000   0.0000   9.9614   6.5316   0.0000
     -1.0000   3.5750 143.1770   6.2293   5.2294   0.1542   0.8563   0.0000
    -10.2080   2.9867   1.0338   6.2998   2.5791   0.0000   0.0000   0.0000
 S    1.9673   2.0000  32.0600   2.1729   0.3000   1.0336   1.5359   6.0000
     10.3008   4.9055   4.0000  52.9998 112.1416   6.5000   8.2545   2.0000
      1.4601   9.7177  57.2000   5.7487  23.2859  12.7147   0.9745   0.0000
    -11.0000   2.7466   1.0338   6.2998   2.8793   0.0000   0.0000   0.0000
 Se   1.9968   2.0000  78.9710   1.8671   2.5549   1.0000   2.8183   6.0000
      7.7370   2.5977   4.0000  42.8030 112.1416   6.5173   6.0000   2.0000
      1.0000   3.4994  65.0000  16.0645   2.7406   0.7199   0.9745   0.0000
     -4.9522   5.0000   1.0338   6.2998   2.8793   0.0000   0.0000   0.0000
 X   -0.1000   2.0000   1.0080   2.0000   0.0000   1.0000  -0.1000   6.0000
     10.0000   2.5000   4.0000   0.0000   0.0000   8.5000   1.5000   0.0000
     -0.1000   0.0000 127.6226   8.8175  13.2750   0.6210   0.9745   0.0000
    -11.0000   2.7466   1.0338   6.2998   2.8793   0.0000   0.0000   0.0000
 30      ! Nr of bonds; Edis1;LPpen;n.u.;pbe1;pbo5;13corr;pbo6      
                         pbe2;pbo3;pbo4;n.u.;pbo1;pbo2;ovcorr                   
  1  1  80.8865 107.9944  52.0636   0.5218  -0.3636   1.0000  34.9876   0.7769
         6.1244  -0.1693   8.0804   1.0000  -0.0586   8.1850   1.0000   0.0000
  1  2 207.7970   0.0000   0.0000  -0.5585   0.0000   1.0000   6.0000   0.8686
         5.9431   1.0000   0.0000   1.0000  -0.1247   6.7494   0.0000   0.0000
  2  2 145.5742   0.0000   0.0000  -0.4386   0.0000   1.0000   6.0000   0.9475
         6.3558   1.0000   0.0000   1.0000  -0.0572   5.6215   0.0000   0.0000
  1  3 156.7852 159.8712   5.0000  -1.0000  -0.1969   1.0000  10.3493   0.8541
         0.4649  -0.5000  10.8567   1.0000  -0.2500   4.6568   0.0000   0.0000
  3  3 141.1152 142.2659  37.9965   0.0638  -0.1469   1.0000  30.3557   1.0000
         1.0000  -0.1015   9.8115   1.0000  -0.1000   6.0944   1.0000   0.0000
  2  3 160.0000   0.0000   0.0000  -0.5725   0.0000   1.0000   6.0000   0.5626
         1.1150   1.0000   0.0000   1.0000  -0.0920   4.2790   0.0000   0.0000
  1  4 134.1215 140.2179  79.9745   0.0163  -0.1428   1.0000  27.0617   0.2000
         0.1387  -0.3681   7.1611   1.0000  -0.1000   5.0825   1.0000   0.0000
  2  4 181.1095   0.0000   0.0000  -0.3613   0.0000   1.0000   6.0000   0.2983
        10.0918   1.0000   0.0000   1.0000  -0.0318   5.7597   0.0000   0.0000
  3  4 130.8596 169.4551  40.0000   0.3837  -0.1639   1.0000  35.0000   0.2000
         1.0000  -0.3579   7.0004   1.0000  -0.1193   6.8773   1.0000   0.0000
  4  4 157.9384  82.5526 152.5336   0.4010  -0.1034   1.0000  12.4261   0.5828
         0.1578  -0.1509  11.9186   1.0000  -0.0861   5.4271   1.0000   0.0000
  1  5 146.0352   0.0000   0.0000   0.8186  -0.2000   1.0000  16.0000   0.0025
         1.0000  -0.1332  13.6283   1.0000  -0.1525   5.5759   1.0000   0.0000
  2  5  90.8579   0.0000   0.0000   0.4148   0.0000   1.0000   6.0000   0.0498
         0.6551   1.0000   0.0000   1.0000  -0.0983   4.8160   0.0000   0.0000
  3  5  81.4346   0.0000   0.0000  -0.1594  -0.3000   1.0000  36.0000   0.0025
         0.2904  -0.2500  12.0000   1.0000  -0.0742   9.3638   0.0000   0.0000
  4  5 126.9489   0.0000   0.0000   0.5314  -0.3000   1.0000  36.0000   0.5574
         0.3819  -0.2500  12.0000   1.0000  -0.0987   9.9985   0.0000   0.0000
  5  5  73.6263   0.0000   0.0000   0.0209  -0.2000   0.0000  16.0000   0.3414
         0.4703  -0.2000  15.0000   1.0000  -0.1319   5.9254   0.0000   0.0000
  1  6   0.0000   0.0000   0.0000   0.5000  -0.2000   0.0000  16.0000   0.5000
         1.0001  -0.2000  15.0000   1.0000  -0.1000  10.0000   0.0000   0.0000
  2  6 109.1686   0.0000   0.0000  -0.1657  -0.2000   0.0000  16.0000   1.2500
         2.8463  -0.2000  15.0000   1.0000  -0.1111   5.2687   0.0000   0.0000
  3  6   0.0000   0.0000   0.0000   0.5000  -0.2000   0.0000  16.0000   0.5000
         1.0001  -0.2000  15.0000   1.0000  -0.1000  10.0000   0.0000   0.0000
  4  6   0.0000   0.0000   0.0000   0.5000  -0.2000   0.0000  16.0000   0.5000
         1.0001  -0.2000  15.0000   1.0000  -0.1000  10.0000   0.0000   0.0000
  5  6 120.1019   0.0000   0.0000  -0.1657  -0.2000   0.0000  16.0000   0.0662
         2.8516  -0.2000  15.0000   1.0000  -0.1312   5.3624   0.0000   0.0000
  6  6   0.2500   0.0000   0.0000   0.1803  -0.2000   0.0000  16.0000   0.3356
         0.9228  -0.2000  15.0000   1.0000  -0.1178   5.6715   0.0000   0.0000
  1  7 114.2721  75.6377  55.2528   0.0143  -0.5211   1.0000  18.9617   0.0100
         0.4094  -0.2207   7.3976   1.0000  -0.1644   6.2707   1.0000   0.0000
  2  7 134.5192   0.0000   0.0000  -0.2102   0.0000   1.0000   6.0000   0.3272
         9.5836   1.0000   0.0000   1.0000  -0.0694   7.1691   1.0000   0.0000
  5  7  79.6641   0.0000   0.0000  -1.0000  -0.3000   1.0000  36.0000   0.1806
         0.0937  -0.2500  12.0000   1.0000  -0.0542   9.6749   0.0000   0.0000
  7  7 140.8887  84.9350  68.6860  -0.4111  -0.4781   1.0000  17.8574  -0.1336
         0.2881  -0.2494   9.8436   1.0000  -0.1806   7.4732   1.0000   0.0000
  1  8 100.3981  75.6377  55.2528  -0.0574  -0.5211   1.0000  18.9617   0.0160
         0.2826  -0.2207   7.3976   1.0000  -0.1943   6.0869   1.0000   0.0000
  2  8 136.0479   0.0000   0.0000  -0.4616   0.0000   1.0000   6.0000   0.4681
         9.5427   1.0000   0.0000   1.0000  -0.0769   7.4819   1.0000   0.0000
  5  8  61.3127   0.0000   0.0000  -0.8950  -0.3000   1.0000  36.0000   0.1322
         0.4441  -0.2500  12.0000   1.0000  -0.0450   8.6369   0.0000   0.0000
  8  8 124.2559  20.0000   1.0797  -1.0000  -0.4781   1.0000  17.8574   0.0458
         1.0000  -0.1752  23.1631   1.0000  -0.1420   5.3043   1.0000   0.0000
  7  8   0.0000   0.0000   0.0000  -0.4111  -0.4781   1.0000  17.8574   0.5000
         0.2881  -0.2494   9.8436   1.0000  -0.1000   8.0000   1.0000   0.0000
 19    ! Nr of off-diagonal terms; Ediss;Ro;gamma;rsigma;rpi;rpi2   
  1  2   0.1193   1.5685   9.9681   1.1913  -1.0000  -1.0000
  1  3   0.1373   1.6726   9.2546   1.4397   1.1057   1.1298
  2  3   0.0283   1.2885  10.9190   0.9215  -1.0000  -1.0000
  1  4   0.1447   1.8766   9.7990   1.3436   1.1885   1.1363
  2  4   0.0506   1.5112  10.1762   0.9173  -1.0000  -1.0000
  3  4   0.1048   2.0003  10.1220   1.3173   1.1096   1.0206
  1  5   0.0664   1.8048  12.4797   1.3151  -1.0000  -1.0000
  2  5   0.2184   1.7680  10.4056   1.4069  -1.0000  -1.0000
  3  5   0.0348   1.7637  12.3562   1.7228  -1.0000  -1.0000
  4  5   0.0478   1.7704  12.8051   1.6100  -1.0000  -1.0000
  2  6   0.0568   1.6740   9.6297   1.2200  -1.0000  -1.0000
  3  6   0.1945   2.2766  11.2353  -1.0000  -1.0000  -1.0000
  5  6   0.1402   2.1604  10.9786   1.7505  -1.0000  -1.0000
  1  7   0.2539   1.8419  10.1048   1.7552   1.3338   1.4031
  2  7   0.1051   1.5900  10.1688   1.4116  -1.0000  -1.0000
  5  7   0.1522   1.9731  10.4250   1.9499  -1.0000  -1.0000
  5  8   0.1948   2.0402  10.6629   2.1707  -1.0000  -1.0000
  1  8   0.2473   1.9437  10.1015   1.8451   1.3338   1.4031
  2  8   0.1194   1.6944  10.3064   1.5529  -1.0000  -1.0000
117    ! Nr of angles;at1;at2;at3;Thetao,o;ka;kb;pv1;pv2;val(bo)    
  1  1  1  76.1370  34.6920   1.1328   0.0000   0.0050   0.3556   1.8065
  1  1  2  67.8939   4.1784  10.0000   0.0000   3.0659   0.0439   1.5321
  2  1  2  69.2403  35.0000   2.7228   0.0000   0.0490   0.0000   1.0000
  1  2  2   0.0000   4.0000   7.4980   0.0000   0.0000   0.0000   1.5885
  1  2  1   0.0000   3.4110   7.7350   0.0000   0.0000   0.0000   1.0400
  2  2  2   0.0000   1.0000   0.2500   0.0000   0.0000   0.0000   1.0400
  1  1  3  81.8856  10.4282   5.1064   0.0000   2.3758  55.0000   1.0000
  3  1  3  75.8707  32.5140   3.8861  -8.0739   0.0100 -40.0000   1.8363
  2  1  3  65.8711  13.3305   8.0000   0.0000   0.0512   0.0000   1.8495
  1  3  1  74.4470  19.6723   1.6225   0.0000   0.6813   0.0000   1.1942
  1  3  3  82.7272  14.5979   3.4178   0.0000   1.5383  47.5534   1.2240
  3  3  3  80.0735  36.4901   1.2460   0.0000   0.6980  43.1774   1.0000
  1  3  2  82.9640  32.4874   0.8777   0.0000   0.9627   0.0000   1.0010
  2  3  3  90.0000  21.9008   2.7320   0.0000   0.6174   0.0000   1.0000
  2  3  2  85.8000   9.8453   2.2720   0.0000   2.8635   0.0000   1.5800
  1  2  3   0.0000   0.0100   7.5178   0.0000   3.9485   0.0000   1.4450
  3  2  3   0.0000  15.0000   2.8900   0.0000   0.0000   0.0000   2.8774
  2  2  3   0.0000   8.5744   3.0000   0.0000   0.0000   0.0000   1.0421
  1  1  4  79.7483  21.2779   7.5000   0.0000   1.1261  50.0000   1.5236
  3  1  4  51.1399  13.9475  10.0000   0.0000   1.6779   0.0000   2.9000
  4  1  4  90.0000  20.5594   7.4616   0.0000   1.1261   0.0000   1.5562
  2  1  4  74.2929  31.0883   2.6184   0.0000   0.1000   0.0000   1.0500
  1  2  4   0.0000   0.0019   6.3000   0.0000   0.0000   0.0000   1.0400
  1  3  4  82.4890  31.4554   0.9953   0.0000   3.0000   0.0000   1.0783
  3  3  4  84.3637  31.4554   0.9953   0.0000   3.0000   0.0000   1.0783
  4  3  4  89.7071  31.4554   0.9953   0.0000   3.0000   0.0000   1.1519
  2  3  4  75.6201  18.7919   0.9833   0.0000   0.1000   0.0000   1.0500
  1  4  3 103.3204  33.0381   0.5787   0.0000   2.9701   0.0000   1.2178
  1  4  4  50.0000  25.3257   4.7701   0.0000   2.9701   0.0000   1.2199
  3  4  3  74.1978  42.1786   1.7845 -18.0069   2.9701   0.0000   1.2178
  3  4  4  74.8600  43.7354   1.1572  -0.9193   2.9701   0.0000   1.2178
  4  4  4  75.0538  14.8267   5.2794   0.0000   2.9701   0.0000   1.2178
  1  4  2  62.9244  29.0159   0.6151   0.0000   0.9319   0.0000   1.0000
  2  4  3  81.3686  40.0712   2.2396   0.0000   0.3531   0.0000   1.4794
  2  4  4  83.0104  43.4766   1.5328   0.0000   0.3531   0.0000   1.4794
  2  4  2  78.8310  17.9747   3.8083   0.0000   0.0222   0.0000   1.9986
  1  2  4   0.0000   0.0019   6.0000   0.0000   0.0000   0.0000   1.0400
  3  2  4   0.0000   0.0019   6.0000   0.0000   0.0000   0.0000   1.0400
  4  2  4   0.0000   0.0019   6.0000   0.0000   0.0000   0.0000   1.0400
  2  2  4   0.0000   0.0019   6.0000   0.0000   0.0000   0.0000   1.0400
  3  5  3  96.2265   4.5610  12.0000   0.0000   0.3211   0.0000   1.5204
  3  5  3   0.0000   9.1552   7.9919   0.0000   0.1660   0.0000   1.5386
  5  3  5 100.0000  10.1065   6.0000   0.0000   1.0000   0.0000   3.6601
  2  3  5  55.0417   3.5032   3.9979   0.0000   1.5171   0.0000   1.0400
  3  3  5  70.0000  30.0000   2.0000   0.0000   1.0000   0.0000   1.2500
  3  5  5  66.7783  14.3146   0.7911   0.0000   1.0000   0.0000   1.2333
  2  5  2  70.0000  10.0000   1.0000   0.0000   1.0000   0.0000   1.5000
  2  2  5   4.2929   0.3998   0.5844   0.0000   0.3161   0.0000   3.8365
  5  2  5   0.0000  22.8284  10.1944   0.0000   4.0000   0.0000   1.5663
  2  5  5  51.0169   2.5000  10.8854   0.0000   0.1478   0.0000   4.0000
  2  5  5 180.0000 -40.0000   4.5733   0.0000   1.8986   0.0000   1.0400
  1  5  1  30.0000  22.5000   2.6091   0.0000   1.5000   0.0000   1.0609
  1  1  5  80.4000  20.8142   6.2989   0.0000   1.5000   0.0000   1.2306
  5  1  5  54.0333  20.2479   4.9173   0.0000   0.4426   0.0000   1.5476
  1  5  5  50.4455  11.2937   6.1482   0.0000   1.3832   0.0000   1.5269
  1  3  5  58.7092  25.0000   8.1331   0.0000   1.8736   0.0000   1.1064
  3  1  5   0.1000  25.0000   2.6645   0.0000   3.4230   0.0000   1.8156
  2  1  5  49.8932  25.0000   7.7304   0.0000   4.0000   0.0000   2.2379
  1  5  2  89.0892   3.5000   0.2500   0.0000   1.8505   0.0000   4.0000
  1  5  3  35.0844  25.0000   2.9692   0.0000   1.8851   0.0000   1.0000
  1  2  5   0.0000   5.0000   2.0000   0.0000   1.0000   0.0000   1.5000
  3  2  5   0.0000  10.0000   2.0000   0.0000   1.0000   0.0000   1.5000
  3  5  4 100.0000  20.0000   5.0000   0.0000   0.2932   0.0000   1.6489
  3  5  4   0.0000  15.7457   2.9039   0.0000   0.5593   0.0000   1.9764
  4  5  4  87.0081  27.6432   3.9735   0.0000   4.0000   0.0000   1.4578
  4  5  4   0.0000  22.8998   3.1077   0.0000   3.0000   0.0000   1.0696
  4  3  5  70.0000  30.0000   2.0000   0.0000   1.0000   0.0000   1.2500
  4  5  5  66.7783  14.3146   0.7911   0.0000   1.0000   0.0000   1.2333
  1  4  5  70.2554  23.2921   2.9364   0.0000   1.5533   0.0000   1.2018
  2  4  5  80.0000   3.5601   3.3645   0.0000   1.5171   0.0000   1.0400
  3  4  5  70.0000  30.0000   2.0000   0.0000   1.0000   0.0000   1.2500
  4  4  5  70.0000  30.0000   2.0000   0.0000   1.0000   0.0000   1.2500
  5  4  5 100.0000  10.1065   6.0000   0.0000   1.0000   0.0000   3.6601
  1  5  4 100.0000  20.0000   5.0000   0.0000   0.2932   0.0000   1.6489
  1  5  4   1.5016  16.4574   3.7755   0.0000   0.6110   0.0000   1.6857
  3  5  6  96.6924   9.4823   5.7883   0.0000   0.2248   0.0000   2.2640
  3  5  6   0.0000   3.8549   3.7230   0.0000   0.1482   0.0000   1.0400
  5  6  5   0.0000  11.2336   6.8851   0.0000   1.0000   0.0000   1.0893
  5  5  6  90.0000   5.0811   5.2147   0.0000   1.0000   0.0000   1.8538
  6  5  6   0.0100  21.1482   0.3506   0.0000   1.0000   0.0000   1.4361
  3  2  6   0.0000   0.0100   0.5211   0.0000   0.0000   0.0000   1.3859
  4  5  6  95.2122   5.7090  12.0000   0.0000   0.2248   0.0000   2.8936
  4  5  6   0.0000   9.0054   7.9511   0.0000   0.1482   0.0000   1.6245
  4  2  6   0.0000  15.0000   2.8900   0.0000   0.0000   0.0000   2.8774
  4  1  5  94.4907   2.5063   2.4131   0.0000   1.3628   0.0000   1.3311
  4  2  5   0.0000  11.1678   1.2500   0.0000   0.7033   0.0000   1.1700
  2  5  4  94.1585   6.5164   0.0100   0.0000   1.7505   0.0000   3.0000
  7  5  7   0.4323  10.9183   0.6613   0.0000   0.3251   0.0000   2.1993
  5  7  5  86.0586   6.4984   0.7276   0.0000   0.0924   0.0000   1.0008
  5  7  7  73.0173  15.4200   3.5428   0.0000   1.6274   0.0000   1.0148
  5  5  7  24.7853   2.9863   2.1055   0.0000   1.9362   0.0000   1.3778
  1  1  7  79.1805  23.8716   1.3663   0.1463   0.0050   0.0000   1.5513
  1  7  1 100.0000  24.5208   0.9057   0.1463   0.7262   0.0000   1.9103
  2  1  7  50.1680  19.8780   1.0465   0.0000   0.7249   0.0000   2.4305
  1  7  2  94.5865  32.4827   0.6044   0.0000   0.0218   0.0000   1.5517
  1  7  7  71.5250  29.8386   3.5261   0.0000   0.9692   0.0000   1.1000
  2  7  2  86.2932  14.2227   2.2401   0.0000   1.4625   0.0000   1.4542
  2  7  7  92.8084  32.5793   1.9931   0.0000   0.5312   0.0000   2.8230
  1  2  7   0.0000   5.0000   6.9430   0.0000   0.0217   0.0000   1.0010
  2  2  7   0.0000   6.1005   6.6816   0.0000   0.0446   0.0000   1.0010
  7  2  7   0.0000   5.1968   5.3039   0.0000   0.4825   0.0000   1.7675
  8  8  8  78.9139   5.9947  10.0000   0.0000   1.0000   0.0000   3.6595
  8  5  8   0.0100   5.7159   4.0000   0.0000   0.7882   0.0000   2.4365
  5  8  5  89.6504   7.4363   1.8760   0.0000   1.4096   0.0000   1.0111
  5  8  8  83.2070  22.0177   0.8729   0.0000   0.1710   0.0000   1.1930
  5  5  8  81.2151   4.7621   0.7563   0.0000   1.5718   0.0000   1.6711
  1  1  8  79.1805  23.8716   1.3663   0.1463   0.0050   0.0000   1.5513
  1  8  1 100.0000  24.0208   0.8011   0.1463   0.7306   0.0000   1.8618
  2  1  8  63.1788  20.1748   0.5966   0.0000   1.0032   0.0000   2.4787
  1  8  2  94.5865  32.4827   0.6044   0.0000   0.0218   0.0000   1.5517
  1  8  8  69.0695  25.6867   3.7641   0.0000   1.3707   0.0000   1.0623
  2  8  2  86.2932  14.2227   2.2401   0.0000   1.4625   0.0000   1.4542
  2  8  8  75.0000  20.0000   1.9931   0.0000   0.5312   0.0000   2.8230
  1  2  8   0.0000  18.2245   4.7946   0.0000   0.3023   0.0000   1.0288
  2  2  8   0.0000   6.1005   6.6816   0.0000   0.0446   0.0000   1.0010
  8  2  8   0.0000   5.1968   1.0000   0.0000   0.4825   0.0000   1.7675
  7  7  7  71.0412  31.2290   2.0338   0.0000   3.0306   0.0000   2.2660
 45    ! Nr of torsions;at1;at2;at3;at4;;V1;V2;V3;V2(BO);vconj;n.u;n
  1  1  1  1   2.0474  32.6719   0.5282  -9.0000  -2.6449   0.0000   0.0000
  1  1  1  2   1.6328  80.0000  -0.0838  -5.9673  -2.3502   0.0000   0.0000
  2  1  1  2   2.2606  80.0000   0.4705  -7.6394  -8.0000   0.0000   0.0000
  1  1  1  3   2.0785  17.2556  -0.1694  -2.0000  -4.0000   0.0000   0.0000
  2  1  1  3   2.4541  57.7688   0.7379  -8.9400  -4.0000   0.0000   0.0000
  3  1  1  3  -4.0000  79.8859  -1.0000  -4.8613  -3.2189   0.0000   0.0000
  1  1  3  1  -3.0000  79.9125  -1.5000  -2.7777  -4.0000   0.0000   0.0000
  1  1  3  2   3.0000  80.0000   1.0000  -3.2349  -0.5000   0.0000   0.0000
  2  1  3  1  -1.4725  80.0000   0.5000  -3.4822  -3.7521   0.0000   0.0000
  2  1  3  2   0.9967  79.5000   1.0000  -2.9537  -0.5000   0.0000   0.0000
  1  1  3  3  -3.0000   1.6986   0.2000  -8.3588  -8.0000   0.0000   0.0000
  2  1  3  3   3.0000  80.0000   0.6118  -2.5000  -8.0000   0.0000   0.0000
  3  1  3  1  -4.0000  76.4975   1.0000  -2.8512  -4.0000   0.0000   0.0000
  3  1  3  2  -2.6539  79.8587  -1.0000  -4.3263  -1.0000   0.0000   0.0000
  3  1  3  3  -3.0000  85.0164   3.5421  -2.0523  -1.2000   0.0000   0.0000
  1  3  3  1  -0.6453   0.0500   1.0000  -3.4266  -4.0000   0.0000   0.0000
  1  3  3  2   2.6502  35.3227  -2.0000  -2.2087  -2.8487   0.0000   0.0000
  2  3  3  2   4.0000   2.0368   1.6754  -4.2337  -7.0000   0.0000   0.0000
  1  3  3  3   1.0000 -15.0000   2.7868  -2.0000  -0.6674   0.0000   0.0000
  2  3  3  3  -3.0000 -15.0000   1.0000  -1.0000  -3.0880   0.0000   0.0000
  3  3  3  3  -3.0000   3.8181   7.2546  -7.6212  -0.5600   0.0000   0.0000
  0  1  2  0   0.0000   0.0000   0.0000   0.0000   0.0000   0.0000   0.0000
  0  2  2  0   0.0000   0.0000   0.0000   0.0000   0.0000   0.0000   0.0000
  0  2  3  0   0.0000   0.1000   0.0200  -2.5415   0.0000   0.0000   0.0000
  0  1  3  0   0.0000  20.0000   0.5000  -5.0000   0.0000   0.0000   0.0000
  0  1  1  0   0.0000  50.0000   0.3000  -4.0000  -2.0000   0.0000   0.0000
  0  3  3  0   0.5511  25.4150   1.1330  -5.1903  -1.0000   0.0000   0.0000
  0  1  4  0   0.2176  40.4126   0.3535  -3.9875  -2.0051   0.0000   0.0000
  0  2  4  0  -1.5000   0.1032   0.0100  -5.0965   0.0000   0.0000   0.0000
  0  3  4  0   1.1397  61.3225   0.5139  -3.8507  -2.7831   0.0000   0.0000
  0  4  4  0   0.7265  44.3155   1.0000  -4.4046  -2.0000   0.0000   0.0000
  4  1  4  4  -0.0949   8.7582   0.3310  -7.9430  -2.0000   0.0000   0.0000
  2  1  4  2   0.0000  10.0000   0.3000  -6.0000  -1.0000   0.0000   0.0000
  2  3  5  3  -1.5000   6.8333  -0.1978  -1.4683   0.0000   0.0000   0.0000
  2  3  5  4  -0.6181   7.1542  -0.0047  -1.6577   0.0000   0.0000   0.0000
  2  4  5  3  -1.5000   1.7820  -1.0000  -5.4916   0.0000   0.0000   0.0000
  2  4  5  4  -0.1959   2.3626  -1.0000  -3.0702   0.0000   0.0000   0.0000
  2  1  4  5   0.0000  10.0000   0.3000  -6.0000  -1.0000   0.0000   0.0000
  2  3  5  6   0.1589  12.5000   0.4388  -1.5000   0.0000   0.0000   0.0000
  0  1  7  0   1.3135  55.9306   1.5000  -4.1828   0.0000   0.0000   0.0000
  0  7  7  0   0.0000   5.0000   0.3000  -5.0903   0.0000   0.0000   0.0000
  0  2  7  0   0.0000   0.0000   0.0000   0.0000   0.0000   0.0000   0.0000
  8  8  8  8   0.5000  -2.0000  -0.2302  -4.8890   0.0000   0.0000   0.0000
  0  2  8  0   0.0000   0.0000   0.0000   0.0000   0.0000   0.0000   0.0000
  0  1  8  0   0.4795  16.1865   1.5000  -5.0525  -1.9961   0.0000   0.0000
  4    ! Nr of hydrogen bonds;at1;at2;at3;Rhb;Dehb;vhb1             
  3  2  3   2.1200  -3.5800   1.4500  19.5000
  3  2  4   1.7207  -4.0250   1.4500  19.5000
  4  2  3   1.5182  -3.8664   1.4500  19.5000
  4  2  4   1.9326  -5.8272   1.4500  19.5000
